# Supplementary material for: Pan-cancer analysis identifies NT5E as a novel prognostic biomarker on cancer-associated fibroblasts associated with unique tumor microenvironment
Source: Front Pharmacol. 2022 Dec 7;13:1064032. doi: 10.3389/fphar.2022.1064032 (PMC9768042; doi:10.3389/fphar.2022.1064032)
Supplement: Supplementary file 1 [file DataSheet1.ZIP]

Archive with 96 entries (95 files):
- raw data/
- __MACOSX/._raw data
- raw data/Figure4-C~F-results.xlsx
- __MACOSX/raw data/._Figure4-C~F-results.xlsx
- raw data/.Rhistory
- __MACOSX/raw data/._.Rhistory
- raw data/Figure2-G-demo R.R
- __MACOSX/raw data/._Figure2-G-demo R.R
- raw data/Figure2-F-demo R.R
- __MACOSX/raw data/._Figure2-F-demo R.R
- raw data/Figure4-A-string_node_degrees.R
- __MACOSX/raw data/._Figure4-A-string_node_degrees.R
- raw data/Figure4-B-genemania-genes.R
- __MACOSX/raw data/._Figure4-B-genemania-genes.R
- raw data/Figure3-C-in put.xlsx
- __MACOSX/raw data/._Figure3-C-in put.xlsx
- raw data/Figure4-C~F-in put.xlsx
- __MACOSX/raw data/._Figure4-C~F-in put.xlsx
- raw data/Figure1-I-demo R.R
- __MACOSX/raw data/._Figure1-I-demo R.R
- raw data/Figure1-H-demo R.R
- __MACOSX/raw data/._Figure1-H-demo R.R
- raw data/Upset map results-revised version.csv
- __MACOSX/raw data/._Upset map results-revised version.csv
- raw data/Figure2-B-demo R-3.R
- __MACOSX/raw data/._Figure2-B-demo R-3.R
- raw data/Figure1-C-demo R.R
- __MACOSX/raw data/._Figure1-C-demo R.R
- raw data/Figure1-B-demo R.R
- __MACOSX/raw data/._Figure1-B-demo R.R
- raw data/Figure6-A-in put .R
- __MACOSX/raw data/._Figure6-A-in put .R
- raw data/Figure2-A-in put-1.xlsx
- __MACOSX/raw data/._Figure2-A-in put-1.xlsx
- raw data/Figure4-B-genemania-report.pdf
- __MACOSX/raw data/._Figure4-B-genemania-report.pdf
- raw data/Figure1-A-input .xlsx
- __MACOSX/raw data/._Figure1-A-input .xlsx
- raw data/Figure4-A-string_interactions_short.R
- __MACOSX/raw data/._Figure4-A-string_interactions_short.R
- raw data/Figure2-A-demo R-1.R
- __MACOSX/raw data/._Figure2-A-demo R-1.R
- raw data/Figure5-B~E-instruction.R
- __MACOSX/raw data/._Figure5-B~E-instruction.R
- raw data/Figure1-D-demo R.R
- __MACOSX/raw data/._Figure1-D-demo R.R
- raw data/Figure1-E-demo R.R
- __MACOSX/raw data/._Figure1-E-demo R.R
- raw data/Figure4-A-string_interactions_short.tsv.png
- __MACOSX/raw data/._Figure4-A-string_interactions_short.tsv.png
- raw data/Enrichment analysis results-revised version.xlsx
- __MACOSX/raw data/._Enrichment analysis results-revised version.xlsx
- raw data/Figure4-A-NT5E-PPI.cys
- __MACOSX/raw data/._Figure4-A-NT5E-PPI.cys
- raw data/Figure5-A-in put.R
- __MACOSX/raw data/._Figure5-A-in put.R
- raw data/Figure3-B-demo R.R
- __MACOSX/raw data/._Figure3-B-demo R.R
- raw data/Figure3-C-demo R.R
- __MACOSX/raw data/._Figure3-C-demo R.R
- raw data/NT5E co-expressed genes from COXPRESdb-revised version.csv
- __MACOSX/raw data/._NT5E co-expressed genes from COXPRESdb-revised version.csv
- raw data/Figure1-A-demo R.R
- __MACOSX/raw data/._Figure1-A-demo R.R
- raw data/Figure1-F-.R
- __MACOSX/raw data/._Figure1-F-.R
- raw data/Figure1-F-raw data for mutation landscape.svg
- __MACOSX/raw data/._Figure1-F-raw data for mutation landscape.svg
- raw data/Figure3-B-in put.xlsx
- __MACOSX/raw data/._Figure3-B-in put.xlsx
- raw data/Figure2-D-demo R.R
- __MACOSX/raw data/._Figure2-D-demo R.R
- raw data/Figure2-E-demo R.R
- __MACOSX/raw data/._Figure2-E-demo R.R
- raw data/Figure4-C~F-demo R.R
- __MACOSX/raw data/._Figure4-C~F-demo R.R
- raw data/Figure2-I-demo R.R
- __MACOSX/raw data/._Figure2-I-demo R.R
- raw data/Figure2-H-demo R.R
- __MACOSX/raw data/._Figure2-H-demo R.R
- raw data/Figure3-A-demo R.R
- __MACOSX/raw data/._Figure3-A-demo R.R
- raw data/Figure3-A-in put.xlsx
- __MACOSX/raw data/._Figure3-A-in put.xlsx
- raw data/Figure2-C-demo R.R
- __MACOSX/raw data/._Figure2-C-demo R.R
- raw data/Figure1-G-demo R.R
- __MACOSX/raw data/._Figure1-G-demo R.R
- raw data/Figure6-B~C-instruction.R
- __MACOSX/raw data/._Figure6-B~C-instruction.R
- raw data/demoR for Enrichment analysis-revised version.R
- __MACOSX/raw data/._demoR for Enrichment analysis-revised version.R
- raw data/Figure6-A-demo R.R
- __MACOSX/raw data/._Figure6-A-demo R.R
- raw data/Figure2-B-in put-2.xlsx
- __MACOSX/raw data/._Figure2-B-in put-2.xlsx
