# Supplementary material for: Pan-cancer analysis identifies NT5E as a novel prognostic biomarker on cancer-associated fibroblasts associated with unique tumor microenvironment
Source: Front Pharmacol. 2022 Dec 7;13:1064032. doi: 10.3389/fphar.2022.1064032 (PMC9768042; doi:10.3389/fphar.2022.1064032)
Supplement: Supplementary file 1 [file DataSheet1.ZIP › raw data/Figure4-A-string_node_degrees.R]

#node	identifier	node_degree
ADA	9606.ENSP00000361965	28
ADK	9606.ENSP00000286621	30
ADORA2A	9606.ENSP00000336630	8
ADORA2B	9606.ENSP00000304501	7
ADSL	9606.ENSP00000485525	30
AK3	9606.ENSP00000371230	19
ALCAM	9606.ENSP00000305988	8
APRT	9606.ENSP00000367615	32
ATIC	9606.ENSP00000236959	26
CD34	9606.ENSP00000310036	10
CD44	9606.ENSP00000398632	11
CDA	9606.ENSP00000364212	18
CMPK2	9606.ENSP00000256722	23
DCK	9606.ENSP00000286648	29
DCTD	9606.ENSP00000349576	21
DCTPP1	9606.ENSP00000322524	15
DTYMK	9606.ENSP00000304802	25
DUT	9606.ENSP00000370376	21
ENG	9606.ENSP00000362299	9
ENPP1	9606.ENSP00000354238	27
ENSP00000480012	9606.ENSP00000480012	6
ENTPD1	9606.ENSP00000360250	37
ENTPD8	9606.ENSP00000360561	35
GMPR	9606.ENSP00000259727	25
GMPS	9606.ENSP00000419851	27
GUK1	9606.ENSP00000355689	23
HPRT1	9606.ENSP00000298556	31
IMPDH1	9606.ENSP00000345096	23
IMPDH2	9606.ENSP00000321584	24
ITGB1	9606.ENSP00000379350	9
ITPA	9606.ENSP00000369456	29
MCAM	9606.ENSP00000264036	8
NAMPT	9606.ENSP00000222553	11
NT5C	9606.ENSP00000245552	38
NT5C1A	9606.ENSP00000235628	38
NT5C1B	9606.ENSP00000352904	38
NT5C2	9606.ENSP00000339479	38
NT5C3A	9606.ENSP00000484415	36
NT5C3B	9606.ENSP00000389948	36
NT5E	9606.ENSP00000257770	50
NT5M	9606.ENSP00000373674	38
NUDT12	9606.ENSP00000230792	9
NUDT16	9606.ENSP00000422375	18
PECAM1	9606.ENSP00000457421	12
PNP	9606.ENSP00000354532	27
PTPRC	9606.ENSP00000411355	11
THY1	9606.ENSP00000284240	10
TYMP	9606.ENSP00000379038	19
TYMS	9606.ENSP00000315644	31
UMPS	9606.ENSP00000232607	32
UPRT	9606.ENSP00000362481	22
