# Supplementary material for: Pan-cancer analysis identifies NT5E as a novel prognostic biomarker on cancer-associated fibroblasts associated with unique tumor microenvironment
Source: Front Pharmacol. 2022 Dec 7;13:1064032. doi: 10.3389/fphar.2022.1064032 (PMC9768042; doi:10.3389/fphar.2022.1064032)
Supplement: Supplementary file 1 [file DataSheet1.ZIP › raw data/Figure4-B-genemania-genes.R]

Symbol	Description	Score	Functions	Links
NT5E		0.9321678387045679		http://www.ncbi.nlm.nih.gov/sites/entrez?db=gene&cmd=search&term=4907
PCDH7		0.0006652946045825892		http://www.ncbi.nlm.nih.gov/sites/entrez?db=gene&cmd=search&term=5099
HIF1A		0.0005446449575297052	hormone receptor binding, positive regulation of hormone metabolic process, positive regulation of myeloid cell differentiation, regulation of endothelial cell proliferation, regulation of hormone biosynthetic process, RNA polymerase II-specific DNA-binding transcription factor binding, transcription regulator complex	http://www.ncbi.nlm.nih.gov/sites/entrez?db=gene&cmd=search&term=3091
CFAP20		0.0005167660267497154		http://www.ncbi.nlm.nih.gov/sites/entrez?db=gene&cmd=search&term=29105
RNF6		0.00037680203862516803	hormone receptor binding, nuclear hormone receptor binding, nuclear receptor binding, RNA polymerase II-specific DNA-binding transcription factor binding, steroid hormone receptor binding	http://www.ncbi.nlm.nih.gov/sites/entrez?db=gene&cmd=search&term=6049
RHOG		0.0003683527320489932		http://www.ncbi.nlm.nih.gov/sites/entrez?db=gene&cmd=search&term=391
AFF1		0.0003491757569352716		http://www.ncbi.nlm.nih.gov/sites/entrez?db=gene&cmd=search&term=4299
LEF1		0.0003356933145584051	hormone receptor binding, nuclear hormone receptor binding, nuclear receptor binding, positive regulation of myeloid cell differentiation, RNA polymerase II-specific DNA-binding transcription factor binding, steroid hormone receptor binding, transcription regulator complex	http://www.ncbi.nlm.nih.gov/sites/entrez?db=gene&cmd=search&term=51176
SLC30A5		0.0003280018729353018		http://www.ncbi.nlm.nih.gov/sites/entrez?db=gene&cmd=search&term=64924
ARNT		0.0003251998513785215	positive regulation of hormone metabolic process, positive regulation of myeloid cell differentiation, regulation of endothelial cell proliferation, regulation of hormone biosynthetic process, RNA polymerase II-specific DNA-binding transcription factor binding, transcription regulator complex	http://www.ncbi.nlm.nih.gov/sites/entrez?db=gene&cmd=search&term=405
ATF2		0.0003224311754044251	RNA polymerase II-specific DNA-binding transcription factor binding	http://www.ncbi.nlm.nih.gov/sites/entrez?db=gene&cmd=search&term=1386
SYNJ2BP		0.00031856102733412994	regulation of endothelial cell proliferation	http://www.ncbi.nlm.nih.gov/sites/entrez?db=gene&cmd=search&term=55333
ATF1		0.000306724443253914	transcription regulator complex	http://www.ncbi.nlm.nih.gov/sites/entrez?db=gene&cmd=search&term=466
SMPDL3A		0.00028953034358680796		http://www.ncbi.nlm.nih.gov/sites/entrez?db=gene&cmd=search&term=10924
ESR1		0.000259476332491515	hormone receptor binding, nuclear hormone receptor binding, nuclear receptor binding, RNA polymerase II-specific DNA-binding transcription factor binding, steroid hormone receptor binding	http://www.ncbi.nlm.nih.gov/sites/entrez?db=gene&cmd=search&term=2099
MMP11		0.00023745066284902583		http://www.ncbi.nlm.nih.gov/sites/entrez?db=gene&cmd=search&term=4320
TMPPE		0.000234452360406312		http://www.ncbi.nlm.nih.gov/sites/entrez?db=gene&cmd=search&term=643853
ACP7		0.00023247007112020546		http://www.ncbi.nlm.nih.gov/sites/entrez?db=gene&cmd=search&term=390928
TMEM62		0.0002287657815842059		http://www.ncbi.nlm.nih.gov/sites/entrez?db=gene&cmd=search&term=80021
ADPRM		0.00022804517495300658		http://www.ncbi.nlm.nih.gov/sites/entrez?db=gene&cmd=search&term=56985
CPPED1		0.00022667619630323266		http://www.ncbi.nlm.nih.gov/sites/entrez?db=gene&cmd=search&term=55313
