# Supplementary material for: Pan-cancer analysis identifies NT5E as a novel prognostic biomarker on cancer-associated fibroblasts associated with unique tumor microenvironment
Source: Front Pharmacol. 2022 Dec 7;13:1064032. doi: 10.3389/fphar.2022.1064032 (PMC9768042; doi:10.3389/fphar.2022.1064032)
Supplement: Supplementary file 1 [file DataSheet1.ZIP › raw data/Figure3-C-in put.xlsx]

## Sheet: Sheet1
Immu	B_cells_naive	B_cells_memory	Plasma_cells	T_cells_CD8	T_cells_CD4_naive	T_cells_CD4_memory_resting	T_cells_CD4_memory_activated	T_cells_follicular_helper	T_cells_regulatory_(Tregs)	T_cells_gamma_delta	NK_cells_resting	NK_cells_activated	Monocytes	Macrophages_M0	Macrophages_M1	Macrophages_M2	Dendritic_cells_resting	Dendritic_cells_activated	Mast_cells_resting	Mast_cells_activated	Eosinophils	Neutrophils
TCGA-GBM	-0.0799177	0.0742808	-0.0370938	-0.150685	0.0862705	0.100444	0.0681222	-0.100853	0.0281528	0.245953	0.0224765	-0.0897873	-0.0555006	0.0189067	0.0419482	-0.108195	0.189439	0.0739013	0.200323	-0.149681	-0.0922568	0.0846329
TCGA-LGG	-0.00372324	0.0254495	-0.0790837	0.0520664	0.049659	0.0214532	0.0175293	0.0521151	0.0707305	0.0397773	0.00839417	-0.0519682	-0.0785717	0.0909563	0.131312	-0.0970839	0.0351604	-0.0671001	0.0799495	-0.0344066	-0.0140454	-0.00408397
TCGA-CESC	0.0798487	-0.104037	-0.0877775	-0.193455	0.0619189	0.212665	-0.0323056	-0.238473	-0.162273	-0.0256134	0.181704	-0.136405	-0.102396	0.184898	-0.140064	-0.0243772	-0.197511	0.0594815	-0.0568748	0.196655	0.117204	0.146152
TCGA-LUAD	-0.00692204	-0.0315967	-0.193254	-0.121011	NA	0.165248	0.000622233	-0.204113	0.0185645	-0.00533239	-0.139248	-0.00411225	0.120529	-0.150083	0.015588	0.174944	0.229475	0.0623383	0.183505	-0.0276114	-0.0551336	0.00702008
TCGA-COAD	0.115425	-0.0910174	-0.119603	0.0604363	-0.125305	0.0029786	-0.189493	0.0437355	0.0297847	-0.0777944	-0.146525	0.176605	4.76564e-05	-0.0368135	0.0335206	0.0181754	-0.0152394	0.045516	0.0663117	-0.0453095	0.0196663	0.0448164
TCGA-BRCA	0.135983	-0.124007	-0.15835	-0.132432	-0.103693	0.270238	0.141402	-0.255424	-0.0712171	0.0879453	0.0347205	-0.205788	-0.0753822	0.0534996	0.101971	0.0378484	0.0409369	0.0122604	0.0337927	0.00688931	-0.0560612	0.206397
TCGA-ESCA	-0.0267131	-0.0579941	-0.105657	-0.124134	-0.0143365	0.193817	0.0938848	-0.187114	0.0303987	-0.0328825	0.0473658	0.0118679	-0.0027438	0.0142974	-0.0111938	0.0380367	-0.122853	-0.056606	-0.0396895	0.00817246	-0.0987138	0.0800743
TCGA-SARC	-0.0342076	-0.156777	-0.0932418	0.0691847	-0.154965	0.0437612	0.0108842	-0.12937	0.0557787	0.0226683	-0.179012	-0.00996261	0.0110213	-0.230861	0.352467	0.255274	0.00660655	-0.0785258	-0.161399	-0.00274907	-0.200253	0.234356
TCGA-KIRP	0.0544543	-0.04837	-0.0449194	-0.214746	-0.105301	0.213566	0.0369139	-0.0533388	-0.122907	-0.117737	-0.0745584	0.0858496	-0.0230094	-0.0375446	0.00802767	-0.122898	0.0990146	0.00476549	0.164671	-0.00932275	0.00536731	0.0181927
TCGA-STAD	-0.00541664	-0.0554059	-0.138301	-0.0741541	0.0306388	0.0577491	-0.0129528	-0.153757	-0.0733314	0.0235593	0.040352	-0.0306342	0.00586302	0.00670961	0.0136589	0.100426	0.00819033	-0.00927535	0.0745539	-0.0281349	-0.0813679	0.0679033
TCGA-PRAD	0.314641	-0.181389	-0.125671	-0.0941607	-0.102978	0.386902	-0.0344081	-0.255438	-0.0975488	-0.0197319	-0.205353	-0.0135896	-0.064661	-0.102335	-0.0335671	0.0323047	0.171663	0.141121	0.0109188	0.106804	-0.181888	0.190432
TCGA-UCEC	0.138708	-0.233311	-0.0975115	0.0696912	-0.0896624	0.298079	-0.0256461	0.0530968	-0.0260813	0.00853521	0.0318271	-0.153714	0.000255193	-0.177616	0.0502431	0.0209506	-0.0434843	-0.0237459	-0.0168856	0.0824058	-0.110162	0.0606551
TCGA-HNSC	-0.0872657	-0.196321	-0.280189	-0.29029	0.119482	0.327028	-0.0292167	-0.46984	-0.294109	-0.0500416	0.231805	-0.170604	-0.136809	0.217626	0.124155	0.116255	-0.125576	0.0739711	-0.180472	0.237624	0.00569041	0.104947
TCGA-KIRC	0.174443	-0.182177	-0.0953849	-0.155518	-0.094708	0.118082	0.0815694	-0.245628	-0.29914	0.0460168	-0.0083189	-0.0998575	0.00296283	-0.157888	0.130798	0.22579	0.0993772	0.0427642	0.140038	0.0160484	-0.0304615	0.163719
TCGA-LUSC	-0.0147262	-0.0368423	-0.144934	-0.236543	-0.00877426	0.251682	-0.0239468	-0.308028	0.0655826	0.0208671	0.0479345	-0.10787	-0.100549	0.1514	-0.0584475	0.134033	-0.0235949	0.0478132	-0.044545	0.0842473	-0.0167775	0.180797
TCGA-THYM	0.251533	0.179124	-0.0369247	0.00834919	-0.338516	0.464419	0.004841	-0.41571	-0.238913	NA	0.0622959	0.106452	0.253166	0.106042	0.405268	0.34118	-0.144883	0.21159	-0.0334798	0.0742559	0.165521	-0.0601287
TCGA-LIHC	0.119229	-0.0685584	0.0155242	0.027196	-0.126652	0.243003	-0.0156213	-0.0844218	0.06071	-0.0654948	-0.102176	-0.134412	-0.0605952	0.0270141	0.0824576	-0.00760855	0.112797	-0.114582	-0.130975	-0.0230835	-0.0708585	0.0176916
TCGA-THCA	0.213817	-0.0585859	0.0773327	-0.197782	-0.127551	0.17509	0.0510687	-0.0884575	0.186137	0.0667785	-0.182127	-0.14531	0.0242435	0.0828193	0.0404579	0.0183322	0.360185	0.236005	0.0513852	-0.145027	-0.110461	-0.0045961
TCGA-MESO	-0.0267635	-0.106048	-0.231474	0.196729	NA	0.0706801	0.116494	-0.076657	0.249058	0.119782	0.166044	-0.229834	-0.370922	0.28814	0.215631	-0.0841517	-0.0168186	0.0139455	-0.0588096	-0.0415376	-0.0400865	0.018926
TCGA-READ	0.211334	0.0242531	-0.0954655	0.0696372	-0.202266	0.227365	-0.186037	-0.177532	0.124564	-0.168541	-0.0327113	-0.144621	-0.0174242	-0.0451434	0.00924823	0.00949996	-0.0383516	-0.108954	0.0337888	-0.024863	0.0994346	0.000328369
TCGA-SKCM	0.00154493	-0.0143296	-0.180074	-0.209594	-0.0972519	0.164166	0.117852	-0.109569	-0.073455	0.0551424	-0.0117875	-0.108022	-0.134584	0.165223	0.0180744	0.0810532	-0.0413324	0.0337212	-0.016296	0.0415882	-0.0749766	0.158318
TCGA-PAAD	-0.113346	0.125482	-0.193843	-0.243001	-0.0554651	-0.0437058	0.0974197	-0.132364	0.00959037	-0.111382	0.109774	-0.111073	-0.0684911	0.260757	0.0677594	0.106045	-0.0720252	0.0370358	0.030867	-0.161194	-0.0201051	0.073474
TCGA-OV	0.262211	-0.321268	0.0931669	-0.0231154	-0.0811699	0.324179	0.111978	-0.213239	-0.085918	-0.0134974	0.0772172	-0.0646855	-0.113681	-0.0435958	0.179323	0.180507	0.093995	0.035474	-0.0766866	0.0446843	-0.14529	0.23236
TCGA-TGCT	-0.21307	-0.0477783	-0.00559595	-0.0358366	-0.031953	0.0220383	-0.243084	0.0642924	-0.0431591	-0.126417	-0.0373127	0.0155263	0.0745119	-0.148035	-0.0149402	0.511316	-0.0943745	0.00575013	0.0479943	-0.00887746	NA	0.0731177
TCGA-PCPG	0.00994224	-0.0360654	-0.0349699	0.00430551	NA	0.102807	-0.0208144	-0.170338	0.0614789	NA	-0.220963	0.113161	-0.00280683	-0.122381	0.0886452	0.0105327	-0.0325098	0.166619	-0.0867142	0.0674068	0.0214976	0.199614
TCGA-UVM	-0.029758	-0.14414	-0.119784	0.342773	-0.0485985	-0.368	0.0648349	0.275668	0.227465	0.118054	-0.133483	0.0658041	-0.478826	-0.0680799	0.2635	-0.00205697	0.0713481	0.22762	-0.257774	0.183772	-0.175305	0.14105
TCGA-UCS	0.143583	-0.394369	-0.117839	0.0270386	-0.066513	0.19637	-0.187724	0.161591	0.253739	0.201639	-0.235013	0.122837	-0.2097	0.0478823	0.259175	0.0205745	0.197238	0.120154	-0.04196	-0.110316	0.0375217	-0.135775
TCGA-BLCA	0.104412	-0.275393	-0.263329	-0.0351306	-0.2697	0.33411	0.239032	-0.201685	-0.213871	-0.0672859	0.040019	-0.00434972	-0.104037	0.115581	0.276852	0.202828	0.0496809	-0.123932	-0.0276879	0.0643215	-0.151485	0.183749
TCGA-ACC	-0.0744936	0.142388	0.0927628	-0.0586793	0.228651	0.122858	0.273438	-0.186143	-0.0322683	-0.0392075	0.0970866	-0.249229	-0.282368	-0.0583988	0.199333	0.0982327	-0.0114736	0.033397	-0.239509	0.0860963	0.0269934	0.0982858
TCGA-KICH	0.0725692	0.0630573	-0.0387938	0.0807597	0.0467041	0.32635	0.21321	-0.120247	-0.0395856	0.0437096	-0.0829231	-0.111349	-0.0718781	-0.235147	0.106539	0.013331	-0.0849817	-0.174997	-0.0871361	0.0968395	-0.0978169	0.124859
TCGA-CHOL	-0.236318	-0.0258377	-0.146049	0.0841699	-0.0648263	-0.211462	0.249113	-0.258172	0.102987	NA	0.154823	0.136302	0.212608	0.0914498	0.103542	0.168597	0.00252021	0.0582145	0.162158	0.161782	0.154	-0.114656
TCGA-DLBC	0.238635	-0.196799	-0.0758526	0.00431712	NA	0.388004	-0.0506493	-0.0364489	-0.191836	-0.309086	0.204081	-0.0377227	0.145016	0.00518215	0.14339	0.427704	-0.0505307	0.177384	-0.33087	0.241424	0.241424	-0.133188

## Sheet: Sheet2
Immu	B_cells_naive	B_cells_memory	Plasma_cells	T_cells_CD8	T_cells_CD4_naive	T_cells_CD4_memory_resting	T_cells_CD4_memory_activated	T_cells_follicular_helper	T_cells_regulatory_(Tregs)	T_cells_gamma_delta	NK_cells_resting	NK_cells_activated	Monocytes	Macrophages_M0	Macrophages_M1	Macrophages_M2	Dendritic_cells_resting	Dendritic_cells_activated	Mast_cells_resting	Mast_cells_activated	Eosinophils	Neutrophils
TCGA-GBM	0.327716	0.36309	0.650042	0.0638775	0.2906	0.21823	0.404336	0.216349	0.730625	0.00225558	0.783426	0.271307	0.497054	0.817164	0.607861	0.184572	0.0194141	0.365554	0.0133422	0.0656883	0.25829	0.299888
TCGA-LGG	0.93355	0.568669	0.076097	0.2433	0.265811	0.630885	0.694626	0.24286	0.112753	0.372858	0.850889	0.244192	0.0780226	0.0412383	0.00314264	0.0293118	0.430911	0.132492	0.0729285	0.440863	0.753103	0.927129
TCGA-CESC	0.174329	0.0764089	0.135225	0.000908978	0.292468	0.000258122	0.583099	3.95671e-05	0.00552571	0.663474	0.00185667	0.0199247	0.0811906	0.00153541	0.0168107	0.67879	0.000703467	0.311918	0.333635	0.000742876	0.0457562	0.0125653
TCGA-LUAD	0.877298	0.480853	1.35173e-05	0.00674701	NA	0.000206146	0.988927	4.20067e-06	0.678792	0.905324	0.00180176	0.926918	0.00697143	0.00076086	0.72806	8.40863e-05	2.12846e-07	0.163985	3.65729e-05	0.537907	0.218444	0.875574
TCGA-COAD	0.0528459	0.127304	0.0447749	0.311866	0.0354494	0.960284	0.00138859	0.464455	0.618443	0.192724	0.0137799	0.0029208	0.999364	0.538114	0.575095	0.761214	0.798885	0.446452	0.267068	0.448519	0.742293	0.453478
TCGA-BRCA	7.52456e-06	4.49059e-05	1.75445e-07	1.29892e-05	0.000653908	1.76838e-19	3.18512e-06	1.67583e-17	0.0194165	0.00387198	0.254926	9.18304e-12	0.0133417	0.0792679	0.000804274	0.21457	0.179448	0.687753	0.26785	0.821333	0.0658995	7.95332e-12
TCGA-ESCA	0.72112	0.438057	0.156898	0.0959282	0.848094	0.00894072	0.20871	0.0116609	0.684571	0.660341	0.526614	0.874011	0.970757	0.848503	0.881113	0.611194	0.0994305	0.449118	0.595781	0.913052	0.186138	0.283924
TCGA-SARC	0.584415	0.0116823	0.135262	0.268207	0.0126991	0.484032	0.861879	0.0378348	0.372242	0.717064	0.0039175	0.873472	0.860157	0.000183414	5.81941e-09	3.33416e-05	0.915897	0.208707	0.00940677	0.96495	0.00122182	0.000145231
TCGA-KIRP	0.359701	0.41595	0.450024	0.000260102	0.0759288	0.000281724	0.53483	0.369642	0.0381112	0.047054	0.209513	0.148287	0.698913	0.527869	0.892668	0.0381256	0.0952534	0.93616	0.00532327	0.875483	0.928118	0.759754
TCGA-STAD	0.915303	0.276293	0.00636145	0.144851	0.547368	0.256458	0.799242	0.00238968	0.149375	0.643628	0.428011	0.547429	0.908353	0.895191	0.788551	0.0480666	0.872241	0.85549	0.142691	0.580596	0.109544	0.181953
TCGA-PRAD	7.75544e-13	4.92479e-05	0.00510943	0.0362332	0.0219394	4.01064e-19	0.444973	8.18175e-09	0.0300057	0.661429	4.0961e-06	0.762957	0.150865	0.0227846	0.456185	0.47331	0.000123971	0.00164632	0.808532	0.017452	4.69074e-05	1.99705e-05
TCGA-UCEC	0.0648206	0.00172329	0.195359	0.355293	0.233961	5.31997e-05	0.734002	0.481492	0.729662	0.909972	0.673214	0.0405065	0.997303	0.0176972	0.505395	0.781337	0.564386	0.753048	0.822983	0.274154	0.143234	0.421235
TCGA-HNSC	0.0473454	6.89476e-06	8.82759e-11	1.69686e-11	0.00652986	2.37337e-14	0.507426	9.50117e-30	8.93949e-12	0.256046	9.78201e-08	9.68431e-05	0.00182174	5.84291e-07	0.00469722	0.0081462	0.00424013	0.0929262	3.66702e-05	4.53991e-08	0.897299	0.0169839
TCGA-KIRC	5.58142e-05	2.53697e-05	0.0284096	0.000334615	0.0295582	0.00659979	0.0610683	1.07425e-08	2.23809e-12	0.291225	0.848758	0.0217416	0.94585	0.000270249	0.00260097	1.57268e-07	0.0223857	0.326708	0.00125488	0.712937	0.484892	0.000157716
TCGA-LUSC	0.744805	0.415321	0.00128029	1.1358e-07	0.846228	1.56798e-08	0.596563	2.98492e-12	0.14676	0.644616	0.289118	0.0167971	0.025882	0.000763593	0.196041	0.00292193	0.601971	0.29034	0.324612	0.0621317	0.710755	5.59609e-05
TCGA-THYM	0.00600361	0.0522829	0.691389	0.928501	0.000177256	1.17442e-07	0.958507	2.84976e-06	0.00917464	NA	0.50276	0.25125	0.00567451	0.253091	5.30432e-06	0.00015632	0.117502	0.0214429	0.718912	0.424207	0.073253	0.517763
TCGA-LIHC	0.0230935	0.192492	0.768168	0.605532	0.015759	2.80979e-06	0.766758	0.108324	0.2486	0.213177	0.0517647	0.0103559	0.249498	0.607947	0.116815	0.885134	0.0316728	0.0290541	0.0125048	0.661139	0.177957	0.736921
TCGA-THCA	1.30117e-06	0.189586	0.0831541	7.85971e-06	0.00416661	7.89318e-05	0.252936	0.0473846	2.65749e-05	0.13475	3.97498e-05	0.00108225	0.587508	0.0634518	0.365207	0.681689	7.45828e-17	8.5216e-08	0.250003	0.00110717	0.0131825	0.918103
TCGA-MESO	0.807899	0.334063	0.0330456	0.0711418	NA	0.520357	0.288353	0.485612	0.0215306	0.274866	0.128825	0.0343442	0.000474712	0.00749175	0.0474833	0.443847	0.878576	0.899198	0.592904	0.705839	0.715669	0.8635
TCGA-READ	0.0443356	0.819495	0.36804	0.511882	0.0545114	0.0302035	0.0774636	0.0922714	0.239424	0.110266	0.758223	0.171397	0.869785	0.670906	0.930668	0.928785	0.718154	0.303926	0.750516	0.815035	0.348368	0.997535
TCGA-SKCM	0.97387	0.761262	0.00011844	6.99966e-06	0.0387549	0.000457711	0.0121631	0.0198038	0.118888	0.242006	0.802649	0.0216224	0.00415144	0.000419938	0.701547	0.0852009	0.38066	0.474521	0.729703	0.377717	0.111418	0.00073044
TCGA-PAAD	0.133062	0.0960766	0.00973189	0.00111808	0.463405	0.563518	0.19706	0.0790451	0.899185	0.13996	0.145807	0.14107	0.365029	0.000455894	0.370187	0.16008	0.340752	0.624554	0.683386	0.0320818	0.790537	0.331102
TCGA-OV	5.72373e-08	1.92451e-11	0.05761	0.638278	0.0982708	1.23615e-11	0.0223583	1.15078e-05	0.0800569	0.783717	0.115826	0.187926	0.0203841	0.375117	0.000236626	0.000214746	0.0554157	0.470552	0.118359	0.3633	0.00297601	1.66196e-06
TCGA-TGCT	0.0141694	0.586427	0.949224	0.683313	0.716072	0.801951	0.0049771	0.463927	0.623163	0.148623	0.671011	0.859746	0.395817	0.0902724	0.864989	3.72822e-10	0.281761	0.947827	0.584734	0.91953	NA	0.404741
TCGA-PCPG	0.895507	0.633666	0.644017	0.954644	NA	0.1733	0.783328	0.0234064	0.416277	NA	0.00312153	0.133703	0.970423	0.104645	0.240674	0.88934	0.667513	0.0266546	0.251115	0.372688	0.7764	0.00772789
TCGA-UVM	0.794604	0.20503	0.293038	0.00198589	0.670604	0.000848017	0.570254	0.013933	0.0437964	0.300113	0.240888	0.564492	8.05147e-06	0.551072	0.018959	0.985646	0.532073	0.0436483	0.0218173	0.104973	0.122274	0.215009
TCGA-UCS	0.291094	0.00263364	0.387062	0.843193	0.626222	0.146914	0.165911	0.234124	0.0591612	0.136158	0.0812422	0.367099	0.120863	0.72601	0.0537507	0.880363	0.1451	0.377739	0.758803	0.418294	0.783662	0.318397
TCGA-BLCA	0.0356844	1.75716e-08	7.52203e-08	0.480797	3.52113e-08	5.11343e-12	1.13714e-06	4.3441e-05	1.41773e-05	0.176551	0.421859	0.93046	0.0363563	0.0199846	1.46657e-08	3.92177e-05	0.318602	0.0125599	0.578489	0.196432	0.00223708	0.000200685
TCGA-ACC	0.519652	0.216713	0.422316	0.612208	0.0454819	0.287111	0.016119	0.105044	0.780556	0.73495	0.400917	0.0288286	0.0128428	0.613913	0.082207	0.395354	0.921109	0.773083	0.0359097	0.456562	0.815735	0.395098
TCGA-KICH	0.565644	0.617767	0.758986	0.522486	0.711803	0.00797481	0.0881442	0.340025	0.75422	0.729549	0.511369	0.377205	0.569361	0.0593537	0.398284	0.916061	0.500903	0.163232	0.49007	0.442842	0.43823	0.321687
TCGA-CHOL	0.165256	0.881096	0.395361	0.625505	0.707195	0.215697	0.142882	0.128443	0.550037	NA	0.367266	0.427975	0.213161	0.595801	0.547878	0.325636	0.988361	0.735931	0.344719	0.345852	0.369849	0.505502
TCGA-DLBC	0.110237	0.189896	0.616355	0.977284	NA	0.00771196	0.738167	0.809955	0.201535	0.0366073	0.173698	0.803442	0.336263	0.972734	0.341767	0.00302782	0.738759	0.238259	0.0247049	0.106015	0.106015	0.377557
