# Supplementary material for: Pan-cancer analysis identifies NT5E as a novel prognostic biomarker on cancer-associated fibroblasts associated with unique tumor microenvironment
Source: Front Pharmacol. 2022 Dec 7;13:1064032. doi: 10.3389/fphar.2022.1064032 (PMC9768042; doi:10.3389/fphar.2022.1064032)
Supplement: Supplementary file 1 [file DataSheet1.ZIP › raw data/Figure4-C~F-in put.xlsx]

## Sheet: Sheet1
ADA
ADK
ADORA2A
ADORA2B
ADSL
AK3
ALCAM
APRT
ATIC
CD34
CD44
CDA
CMPK2
DCK
DCTD
DCTPP1
DTYMK
DUT
ENG
ENPP1
ADORA2A
ENTPD1
ENTPD8
GMPR
GMPS
GUK1
HPRT1
IMPDH1
IMPDH2
ITGB1
ITPA
MCAM
NAMPT
NT5C
NT5C1A
NT5C1B
NT5C2
NT5C3A
NT5C3B
NT5E
NT5M
NUDT12
NUDT16
PECAM1
PNP
PTPRC
THY1
TYMP
TYMS
UMPS
UPRT
PCDH7
HIF1A
CFAP20
RNF6
RHOG
AFF1
LEF1
SLC30A5
ARNT
ATF2
SYNJ2BP
ATF1
SMPDL3A
ESR1
MMP11
TMPPE
ACP7
TMEM62
ADPRM
CPPED1
