# Supplementary material for: Pan-cancer analysis identifies NT5E as a novel prognostic biomarker on cancer-associated fibroblasts associated with unique tumor microenvironment
Source: Front Pharmacol. 2022 Dec 7;13:1064032. doi: 10.3389/fphar.2022.1064032 (PMC9768042; doi:10.3389/fphar.2022.1064032)
Supplement: Supplementary file 1 [file DataSheet1.ZIP › raw data/Upset map results-revised version.csv]

elements	STRING database	GeneMANIA database	COXPRES database
ADA	1	0	0
ADK	1	0	0
ADORA2A	1	0	0
ADORA2B	1	0	0
ADSL	1	0	0
AK3	1	0	0
ALCAM	1	0	0
APRT	1	0	0
ATIC	1	0	0
CD34	1	0	0
CD44	1	0	1
CDA	1	0	0
CMPK2	1	0	0
DCK	1	0	0
DCTD	1	0	0
DCTPP1	1	0	0
DTYMK	1	0	0
DUT	1	0	0
ENG	1	0	0
ENPP1	1	0	1
ENTPD1	1	0	0
ENTPD8	1	0	0
GMPR	1	0	0
GMPS	1	0	0
GUK1	1	0	0
HPRT1	1	0	0
IMPDH1	1	0	0
IMPDH2	1	0	0
ITGB1	1	0	0
ITPA	1	0	0
MCAM	1	0	0
NAMPT	1	0	0
NT5C	1	0	0
NT5C1A	1	0	0
NT5C1B	1	0	0
NT5C2	1	0	0
NT5C3A	1	0	0
NT5C3B	1	0	0
NT5E	1	0	0
NT5M	1	0	0
NUDT12	1	0	0
NUDT16	1	0	0
PECAM1	1	0	0
PNP	1	0	0
PTPRC	1	0	0
THY1	1	0	0
TYMP	1	0	0
TYMS	1	0	0
UMPS	1	0	0
UPRT	1	0	0
PCDH7	0	1	0
HIF1A	0	1	0
CFAP20	0	1	0
RNF6	0	1	0
RHOG	0	1	0
AFF1	0	1	0
LEF1	0	1	0
SLC30A5	0	1	0
ARNT	0	1	0
ATF2	0	1	0
SYNJ2BP	0	1	0
ATF1	0	1	0
SMPDL3A	0	1	0
ESR1	0	1	0
MMP11	0	1	0
TMPPE	0	1	0
ACP7	0	1	0
TMEM62	0	1	0
ADPRM	0	1	0
CPPED1	0	1	0
TGFBR2	0	0	1
DCBLD2	0	0	1
FAM3C	0	0	1
ANTXR2	0	0	1
ITGA3	0	0	1
CORO2B	0	0	1
ELK3	0	0	1
SMURF2	0	0	1
HRH1	0	0	1
CAMK2N1	0	0	1
NECTIN3	0	0	1
PHLDA1	0	0	1
CRIM1	0	0	1
SNX9	0	0	1
DPP4	0	0	1
TFPI2	0	0	1
SERPINE2	0	0	1
MET	0	0	1
TFPI	0	0	1
PPFIBP1	0	0	1
SPRY2	0	0	1
HMGA2	0	0	1
ARSJ	0	0	1
MMP1	0	0	1
SNX14	0	0	1
SGCE	0	0	1
SPRY4	0	0	1
LOC105374003	0	0	1
CCND1	0	0	1
ITGA1	0	0	1
AXL	0	0	1
DUSP6	0	0	1
MCFD2	0	0	1
NRP1	0	0	1
AMIGO2	0	0	1
AK5	0	0	1
DNMBP	0	0	1
EMP1	0	0	1
ETS1	0	0	1
IGFBP6	0	0	1
CAV1	0	0	1
GLUD1	0	0	1
PITPNC1	0	0	1
ITGA6	0	0	1
EGFR	0	0	1
TNFRSF10D	0	0	1
LTBP2	0	0	1
SYNJ2	0	0	1
ERRFI1	0	0	1
IL24	0	0	1
ITGA2	0	0	1
IL7R	0	0	1
SMAGP	0	0	1
FAM180A	0	0	1
ASAP2	0	0	1
RAI14	0	0	1
EVA1A	0	0	1
KCNN4	0	0	1
ECM1	0	0	1
FGF5	0	0	1
ANPEP	0	0	1
S100A16	0	0	1
STEAP1	0	0	1
NAV3	0	0	1
MIR31HG	0	0	1
LOC107986820	0	0	1
RGMB	0	0	1
LINC00941	0	0	1
TM4SF1	0	0	1
SPRED1	0	0	1
BMERB1	0	0	1
MALL	0	0	1
VEGFC	0	0	1
PRNP	0	0	1
ITGB3	0	0	1
ETV5	0	0	1
CTSO	0	0	1
TIMP1	0	0	1
FXYD5	0	0	1
PLAUR	0	0	1
STAMBPL1	0	0	1
EPB41L2	0	0	1
NIBAN2	0	0	1
RIN1	0	0	1
SNX7	0	0	1
IRS1	0	0	1
PPP1R3G	0	0	1
CCDC68	0	0	1
PLAU	0	0	1
HTRA1	0	0	1
SPRED3	0	0	1
SEMA3A	0	0	1
SEC14L2	0	0	1
OSMR	0	0	1
NCEH1	0	0	1
RASA1	0	0	1
SLC22A4	0	0	1
IL13RA2	0	0	1
