# Supplementary material for: Pan-cancer analysis identifies NT5E as a novel prognostic biomarker on cancer-associated fibroblasts associated with unique tumor microenvironment
Source: Front Pharmacol. 2022 Dec 7;13:1064032. doi: 10.3389/fphar.2022.1064032 (PMC9768042; doi:10.3389/fphar.2022.1064032)
Supplement: Supplementary file 1 [file DataSheet1.ZIP › raw data/Figure2-B-demo R-3.R]

library(ggplot2)
library(patchwork)

dat_ci
#   Characteristics y.pos    hr low.ci high.ci
# 1         T stage     9    NA     NA      NA
# 2           T1&T2     8 2.448  1.523   3.936
# 3              T3     7 2.862  1.496   5.475
# 4         N stage     6    NA     NA      NA
# 5              N0     5 2.570  1.621   4.074
# 6              N1     4 1.570  0.621   2.074
# 7         M stage     3    NA     NA      NA
# 8              M0     2 2.590  1.629   4.118
# 9              M1     1 1.548  1.123   2.536

p2 <- ggplot() +
  geom_errorbar(data = dat_ci, aes(y = y.pos, xmin = low.ci, xmax = high.ci), width = 0.25) +
  geom_point(data = dat_ci, aes(y = y.pos, x = hr),  colour = "#0066DD") + 
  geom_line(aes(x = c(1, 1), y = c(-Inf, 9.5)),  linetype = 2, size = 0.5) +
  geom_line(aes(x = c(-Inf,Inf), y = c(9.5, 9.5))) +
  geom_line(aes(x = c(-Inf,Inf), y = c(10.5, 10.5))) +
  scale_y_continuous(limits = c(0.5,10.5)) + 
  theme_void() +
  theme(axis.text.x = element_text(), axis.line.x = element_line(),
        axis.ticks.length.x = unit(0.1, "cm"), axis.ticks.x = element_line())

dat_text
#         label_name y.pos
# 1  Characteristics    10
# 11         T stage     9
# 2            T1&T2     8
# 3               T3     7
# 4          N stage     6
# 5               N0     5
# 6               N1     4
# 7          M stage     3
# 8               M0     2
# 9               M1     1
p1 <- ggplot() +
  geom_text(data = dat_text, aes(x = 1, y = y.pos, label = label_name), size = 2.5) +
  geom_line(aes(x = c(-Inf,Inf), y = c(10.5, 10.5))) +
  geom_line(aes(x = c(-Inf,Inf), y = c(9.5, 9.5))) +
  scale_y_continuous(limits = c(0.5,10.5)) + 
  theme_void() +
  theme(axis.line.x = element_line())
  
p1 + p2
