# Supplementary material for: Pan-cancer analysis identifies NT5E as a novel prognostic biomarker on cancer-associated fibroblasts associated with unique tumor microenvironment
Source: Front Pharmacol. 2022 Dec 7;13:1064032. doi: 10.3389/fphar.2022.1064032 (PMC9768042; doi:10.3389/fphar.2022.1064032)
Supplement: Supplementary file 1 [file DataSheet1.ZIP › raw data/Figure6-A-in put .R]

cancer,Angiogenesis,Apoptosis,CellCycle,Differentiation,DNAdamage,DNArepair,EMT,Hypoxia,Inflammation,Invasion,Metastasis,Proliferation,Quiescence,Stemness
AML,-0.069,-0.045,0.074,-0.2,-0.224,0.047,0.151,0.09,-0.37,-0.091,-0.37,-0.03,0.588,0.083
CRC,-0.047,-0.09,0.115,-0.072,0.008,0.006,0.126,-0.06,-0.174,0.009,-0.122,-0.055,-0.059,-0.189
BRCA,0.073,-0.013,-0.076,0.003,0.043,-0.122,0.16,0.192,0.012,-0.02,0.236,-0.146,0.089,0.18
AST,0.065,-0.019,-0.037,0.03,-0.062,-0.028,0.106,0.084,0.052,0.001,0.028,0.034,-0.016,0.052
GBM,0.038,0.012,-0.026,0.006,-0.005,-0.012,-0.036,0.056,-0.047,-0.042,-0.002,-0.01,0.031,-0.063
Glioma,0.034,0.144,0.09,0.04,-0.1,-0.003,0.192,0.181,0.015,0.074,0.145,0.164,0.042,0.02
ODG,0.04,-0.001,-0.039,0.118,-0.144,-0.139,0.163,0.129,0.127,-0.016,0.101,0.013,0.105,0.01
HNSCC,0.14,-0.023,0.021,0.126,-0.071,-0.022,0.337,0.143,0.047,0.196,0.301,0.032,0.102,0.067
RCC,0.142,-0.056,-0.252,0.086,-0.034,-0.102,0.168,0.261,0.163,-0.003,0.19,-0.18,-0.084,0.028
LUAD,0.278,-0.066,0.236,0.149,0.221,0.11,0.134,0.031,0.012,0.294,0.336,0.168,0.038,0.136
NSCLC,0.061,0.009,0.133,0,0.049,0.025,0.388,0.064,-0.069,0.187,0.32,-0.129,-0.155,-0.006
OV,0.246,-0.002,-0.27,0.044,-0.09,-0.31,0.025,0.078,0.347,-0.319,0.163,-0.088,0.438,0.261
MEL,0.27,0.127,-0.12,0.025,-0.151,-0.045,0.22,0.189,0.209,0.037,0.276,-0.223,0.298,-0.137
UM,0.038,-0.288,-0.258,-0.089,-0.391,-0.433,-0.007,-0.057,-0.083,-0.196,-0.146,-0.15,-0.192,0.03
