# Supplementary material for: Pan-cancer analysis identifies NT5E as a novel prognostic biomarker on cancer-associated fibroblasts associated with unique tumor microenvironment
Source: Front Pharmacol. 2022 Dec 7;13:1064032. doi: 10.3389/fphar.2022.1064032 (PMC9768042; doi:10.3389/fphar.2022.1064032)
Supplement: Supplementary file 1 [file DataSheet1.ZIP › raw data/Figure2-A-in put-1.xlsx]

## Sheet: Sheet1
Cancers	TCGA-PAAD	TCGA-HNSC	TCGA-MESO	TCGA-STAD	TCGA-UVM	TCGA-CESC	TCGA-LUAD	TCGA-BRCA	TCGA-KIRC	TCGA-LIHC	TCGA-LUSC	TCGA-LGG	TCGA-GBM	TCGA-SKCM	TCGA-KICH	TCGA-COAD	TCGA-ACC	TCGA-SARC	TCGA-PRAD	TCGA-ESCA	TCGA-READ	TCGA-TGCT	TCGA-KIRP	TCGA-OV	TCGA-BLCA	TCGA-THCA	TCGA-THYM	TCGA-UCS	TCGA-UCEC	TCGA-DLBC	TCGA-CHOL	TCGA-PCPG
HR-OS	0.173657	0.0661376	0.127738	0.0991988	0.140308	0.0835134	0.0528536	0.08695	-0.0788131	0.0659104	0.0333224	0.0685695	0.0559755	-0.0237115	0.258713	0.0508698	0.0760908	-0.0314246	-0.174434	0.0285639	-0.0566222	0.179974	0.0329003	0.0110475	0.0101282	-0.0363788	-0.069137	0.0156079	0.0102003	0.0359386	0.0174169	0.0168888
HR-DSS	0.196495	0.073125	0.138874	0.0694601	0.156964	0.0824033	0.0520006	0.10036	-0.125584	0.09763	0.0665086	0.0829124	0.071411	-0.0216305	0.323871	0.0899793	0.0522744	-0.0345424	-0.322876	0.0566228	0.0279124	0.06963	0.0565702	0.0143433	0.00543664	-0.105871	-0.198492	0.00453718	0.0383892	-0.0133604	0.0485983	0.0857382
HR-DFI	0.381346	0.0257817	0.322284	-0.00399603		0.109763	0.0284261	0.0486639	0.119917	0.0369342	0.0572049	-0.0150224			0.40212	0.00629914	0.0642404	0.0257387	-0.148056	-0.0162475	-0.0186009	0.0996686	0.0574755	0.0369194	-0.00856303	-0.0463133		-0.12918	-0.0205354	0.22927	0.121979	-0.174052
HR-PFI	0.207625	0.049654	0.0911261	0.0474497	0.109784	0.0779994	0.0297242	0.0746183	-0.0803687	0.043951	0.0721458	0.0500552	0.0468443	-0.0162894	0.22919	0.000172381	0.0330746	-0.0015057	-0.109357	0.0303366	0.00226631	0.094511	0.0179148	0.0222023	0.0146885	0.00647888	0.0638548	-0.0174045	-0.0197657	0.150303	0.0150444	-0.11069

## Sheet: Sheet2
Cancers	TCGA-PAAD	TCGA-HNSC	TCGA-MESO	TCGA-STAD	TCGA-UVM	TCGA-CESC	TCGA-LUAD	TCGA-BRCA	TCGA-KIRC	TCGA-LIHC	TCGA-LUSC	TCGA-LGG	TCGA-GBM	TCGA-SKCM	TCGA-KICH	TCGA-COAD	TCGA-ACC	TCGA-SARC	TCGA-PRAD	TCGA-ESCA	TCGA-READ	TCGA-TGCT	TCGA-KIRP	TCGA-OV	TCGA-BLCA	TCGA-THCA	TCGA-THYM	TCGA-UCS	TCGA-UCEC	TCGA-DLBC	TCGA-CHOL	TCGA-PCPG
p value-OS	0.00011	0.00055	0.00076	0.0008	0.0026	0.0079	0.01	0.02	0.02	0.06	0.11	0.13	0.13	0.14	0.16	0.25	0.26	0.29	0.36	0.42	0.47	0.53	0.54	0.59	0.61	0.67	0.72	0.81	0.83	0.88	0.9	0.92
p value-DSS	0.0001	0.0029	0.0043	0.07	0.0013	0.02	0.05	0.04	0.0021	0.03	0.03	0.08	0.07	0.2	0.11	0.14	0.48	0.29	0.23	0.18	0.86	0.84	0.4	0.51	0.82	0.4	0.53	0.95	0.47	0.97	0.73	0.71
p value-DFI	0.00039	0.64	0.02	0.94		0.03	0.34	0.32	0.32	0.26	0.15	0.91			0.36	0.95	0.56	0.49	0.15	0.81	0.91	0.24	0.43	0.2	0.87	0.5		0.36	0.76	0.68	0.41	0.3
p value-PFI	4e-06	0.01	0.03	0.13	0.01	0.01	0.12	0.05	0.02	0.14	0.0024	0.18	0.2	0.7	0.15	1	0.58	0.95	0.06	0.37	0.98	0.24	0.71	0.26	0.47	0.89	0.55	0.78	0.64	0.5	0.9	0.21
