# Supplementary material for: Pan-cancer analysis identifies NT5E as a novel prognostic biomarker on cancer-associated fibroblasts associated with unique tumor microenvironment
Source: Front Pharmacol. 2022 Dec 7;13:1064032. doi: 10.3389/fphar.2022.1064032 (PMC9768042; doi:10.3389/fphar.2022.1064032)
Supplement: Supplementary file 1 [file DataSheet1.ZIP › raw data/Figure4-A-string_interactions_short.R]

#node1	node2	node1_string_id	node2_string_id	neighborhood_on_chromosome	gene_fusion	phylogenetic_cooccurrence	homology	coexpression	experimentally_determined_interaction	database_annotated	automated_textmining	combined_score
ADA	NT5C1A	9606.ENSP00000361965	9606.ENSP00000235628	0	0	0	0	0	0	0.900	0.286	0.925
ADA	ATIC	9606.ENSP00000361965	9606.ENSP00000236959	0	0	0	0	0.062	0.056	0	0.557	0.573
ADA	NT5C	9606.ENSP00000361965	9606.ENSP00000245552	0	0	0	0	0.062	0	0.900	0.182	0.916
ADA	NT5E	9606.ENSP00000361965	9606.ENSP00000257770	0.114	0	0	0	0.064	0.056	0.900	0.714	0.973
ADA	GMPR	9606.ENSP00000361965	9606.ENSP00000259727	0.060	0	0	0	0.108	0.180	0	0.234	0.402
ADA	ADK	9606.ENSP00000361965	9606.ENSP00000286621	0	0	0	0	0.063	0.160	0.900	0.911	0.992
ADA	DCK	9606.ENSP00000361965	9606.ENSP00000286648	0	0	0	0	0	0	0.900	0.564	0.954
ADA	HPRT1	9606.ENSP00000361965	9606.ENSP00000298556	0.080	0	0	0	0.146	0	0	0.610	0.667
ADA	ADORA2B	9606.ENSP00000361965	9606.ENSP00000304501	0	0	0	0	0	0.225	0	0.874	0.898
ADA	CD34	9606.ENSP00000361965	9606.ENSP00000310036	0	0	0	0	0.062	0	0	0.395	0.408
ADA	TYMS	9606.ENSP00000361965	9606.ENSP00000315644	0.077	0	0	0	0.138	0	0	0.384	0.467
ADA	IMPDH2	9606.ENSP00000361965	9606.ENSP00000321584	0.060	0	0	0	0.108	0.249	0	0.229	0.450
ADA	ADORA2A	9606.ENSP00000361965	9606.ENSP00000336630	0	0	0	0	0	0.281	0	0.864	0.898
ADA	NT5C2	9606.ENSP00000361965	9606.ENSP00000339479	0	0	0	0	0.062	0	0.900	0.368	0.935
ADA	IMPDH1	9606.ENSP00000361965	9606.ENSP00000345096	0.060	0	0	0	0.127	0.346	0	0.228	0.530
ADA	NT5C1B	9606.ENSP00000361965	9606.ENSP00000352904	0	0	0	0	0	0	0.900	0.169	0.913
ADA	PNP	9606.ENSP00000361965	9606.ENSP00000354532	0.081	0	0	0	0.102	0	0.900	0.896	0.990
ADA	ENTPD1	9606.ENSP00000361965	9606.ENSP00000360250	0	0	0	0	0.062	0	0	0.694	0.701
ADA	ENTPD8	9606.ENSP00000361965	9606.ENSP00000360561	0	0	0	0	0.062	0	0	0.612	0.620
ADA	CDA	9606.ENSP00000361965	9606.ENSP00000364212	0.135	0	0	0	0.082	0	0	0.581	0.638
ADA	ENSP00000480012	9606.ENSP00000361965	9606.ENSP00000480012	0	0	0	0	0	0.056	0	0.714	0.719
ADA	ADSL	9606.ENSP00000361965	9606.ENSP00000485525	0.051	0	0	0	0.081	0	0	0.744	0.758
ADA	ITPA	9606.ENSP00000361965	9606.ENSP00000369456	0.058	0	0	0	0.064	0	0	0.779	0.788
ADA	APRT	9606.ENSP00000361965	9606.ENSP00000367615	0.070	0	0	0	0.171	0.426	0	0.672	0.835
ADA	GMPS	9606.ENSP00000361965	9606.ENSP00000419851	0.089	0	0	0	0.755	0	0	0.563	0.894
ADA	NT5M	9606.ENSP00000361965	9606.ENSP00000373674	0	0	0	0	0.062	0	0.900	0.161	0.914
ADA	NT5C3A	9606.ENSP00000361965	9606.ENSP00000484415	0	0	0	0	0	0	0.900	0.235	0.920
ADA	NT5C3B	9606.ENSP00000361965	9606.ENSP00000389948	0	0	0	0	0	0	0.900	0.263	0.923
ADK	UMPS	9606.ENSP00000286621	9606.ENSP00000232607	0	0	0	0	0.064	0	0	0.660	0.668
ADK	NT5C1A	9606.ENSP00000286621	9606.ENSP00000235628	0	0	0	0	0	0	0.900	0.314	0.928
ADK	ATIC	9606.ENSP00000286621	9606.ENSP00000236959	0	0	0	0	0.084	0.104	0	0.476	0.533
ADK	NT5C	9606.ENSP00000286621	9606.ENSP00000245552	0	0	0	0	0.049	0	0.900	0.165	0.913
ADK	NT5E	9606.ENSP00000286621	9606.ENSP00000257770	0.160	0	0	0	0.056	0	0.900	0.646	0.968
ADK	GMPR	9606.ENSP00000286621	9606.ENSP00000259727	0.051	0	0	0	0.062	0	0	0.550	0.565
ADK	GUK1	9606.ENSP00000286621	9606.ENSP00000355689	0	0	0	0	0.077	0.078	0	0.422	0.466
ADK	IMPDH2	9606.ENSP00000286621	9606.ENSP00000321584	0.051	0	0	0	0.109	0	0	0.423	0.470
ADK	ITPA	9606.ENSP00000286621	9606.ENSP00000369456	0.217	0	0	0	0	0	0	0.383	0.496
ADK	IMPDH1	9606.ENSP00000286621	9606.ENSP00000345096	0.051	0	0	0	0.062	0	0	0.492	0.508
ADK	TYMS	9606.ENSP00000286621	9606.ENSP00000315644	0.185	0	0	0	0	0	0	0.529	0.600
ADK	GMPS	9606.ENSP00000286621	9606.ENSP00000419851	0.170	0	0	0	0.107	0.058	0	0.510	0.612
ADK	HPRT1	9606.ENSP00000286621	9606.ENSP00000298556	0	0	0	0	0.065	0	0	0.608	0.618
ADK	DCK	9606.ENSP00000286621	9606.ENSP00000286648	0	0	0	0	0.062	0	0	0.645	0.653
ADK	ENSP00000480012	9606.ENSP00000286621	9606.ENSP00000480012	0	0	0	0	0	0	0	0.665	0.665
ADK	ADORA2B	9606.ENSP00000286621	9606.ENSP00000304501	0	0	0	0	0	0	0	0.759	0.759
ADK	ADORA2A	9606.ENSP00000286621	9606.ENSP00000336630	0	0	0	0	0	0	0	0.765	0.765
ADK	NT5C3A	9606.ENSP00000286621	9606.ENSP00000484415	0	0	0	0	0	0	0.900	0.108	0.906
ADK	NT5M	9606.ENSP00000286621	9606.ENSP00000373674	0	0	0	0	0	0	0.900	0.129	0.909
ADK	NT5C1B	9606.ENSP00000286621	9606.ENSP00000352904	0	0	0	0	0	0	0.900	0.158	0.912
ADK	NT5C3B	9606.ENSP00000286621	9606.ENSP00000389948	0	0	0	0	0	0	0.900	0.193	0.915
ADK	ENPP1	9606.ENSP00000286621	9606.ENSP00000354238	0	0	0	0	0.062	0	0.900	0.245	0.923
ADK	ENTPD8	9606.ENSP00000286621	9606.ENSP00000360561	0	0	0	0	0.062	0	0.900	0.430	0.941
ADK	NT5C2	9606.ENSP00000286621	9606.ENSP00000339479	0	0	0	0	0.064	0	0.900	0.430	0.942
ADK	AK3	9606.ENSP00000286621	9606.ENSP00000371230	0.052	0	0	0	0.103	0.200	0.900	0.424	0.953
ADK	ENTPD1	9606.ENSP00000286621	9606.ENSP00000360250	0	0	0	0	0	0	0.900	0.706	0.969
ADK	ADSL	9606.ENSP00000286621	9606.ENSP00000485525	0.060	0	0	0	0.066	0.160	0.900	0.769	0.979
ADK	PNP	9606.ENSP00000286621	9606.ENSP00000354532	0.167	0	0	0	0.062	0	0.900	0.788	0.981
ADK	APRT	9606.ENSP00000286621	9606.ENSP00000367615	0.043	0	0	0	0.087	0.391	0.900	0.825	0.989
ADORA2A	NT5E	9606.ENSP00000336630	9606.ENSP00000257770	0	0	0	0	0.049	0	0	0.926	0.927
ADORA2A	ADORA2B	9606.ENSP00000336630	9606.ENSP00000304501	0	0	0	0.954	0	0.324	0.800	0.821	0.864
ADORA2A	ENPP1	9606.ENSP00000336630	9606.ENSP00000354238	0	0	0	0	0	0	0	0.406	0.406
ADORA2A	ENTPD8	9606.ENSP00000336630	9606.ENSP00000360561	0	0	0	0	0	0	0	0.556	0.556
ADORA2A	ENSP00000480012	9606.ENSP00000336630	9606.ENSP00000480012	0	0	0	0.987	0	0.800	0	0.831	0.802
ADORA2A	ENTPD1	9606.ENSP00000336630	9606.ENSP00000360250	0	0	0	0	0	0	0	0.807	0.807
ADORA2B	NT5E	9606.ENSP00000304501	9606.ENSP00000257770	0	0	0	0	0.083	0	0	0.895	0.900
ADORA2B	ENPP1	9606.ENSP00000304501	9606.ENSP00000354238	0	0	0	0	0	0	0	0.426	0.426
ADORA2B	ENTPD8	9606.ENSP00000304501	9606.ENSP00000360561	0	0	0	0	0	0	0	0.645	0.645
ADORA2B	ENTPD1	9606.ENSP00000304501	9606.ENSP00000360250	0	0	0	0	0	0	0	0.786	0.786
ADSL	NAMPT	9606.ENSP00000485525	9606.ENSP00000222553	0.090	0	0	0	0	0.386	0	0.062	0.430
ADSL	UMPS	9606.ENSP00000485525	9606.ENSP00000232607	0.219	0	0	0	0.102	0.056	0	0.730	0.797
ADSL	NT5C1A	9606.ENSP00000485525	9606.ENSP00000235628	0	0	0	0	0.062	0	0.900	0.236	0.922
ADSL	ATIC	9606.ENSP00000485525	9606.ENSP00000236959	0.219	0	0	0	0.753	0.839	0.900	0.884	0.999
ADSL	NT5C	9606.ENSP00000485525	9606.ENSP00000245552	0	0	0	0	0.062	0	0.900	0	0.902
ADSL	NT5E	9606.ENSP00000485525	9606.ENSP00000257770	0.074	0	0	0	0	0	0.900	0.156	0.915
ADSL	GMPR	9606.ENSP00000485525	9606.ENSP00000259727	0.111	0	0	0	0.167	0	0	0.677	0.740
ADSL	DCK	9606.ENSP00000485525	9606.ENSP00000286648	0	0	0	0	0.106	0	0.900	0.090	0.911
ADSL	HPRT1	9606.ENSP00000485525	9606.ENSP00000298556	0.167	0	0	0	0.095	0	0	0.675	0.733
ADSL	DTYMK	9606.ENSP00000485525	9606.ENSP00000304802	0.167	0	0	0	0.180	0	0	0.242	0.437
ADSL	TYMS	9606.ENSP00000485525	9606.ENSP00000315644	0.174	0	0	0	0.124	0.271	0	0.475	0.686
ADSL	IMPDH2	9606.ENSP00000485525	9606.ENSP00000321584	0.111	0	0	0	0.292	0	0	0.479	0.644
ADSL	NT5C2	9606.ENSP00000485525	9606.ENSP00000339479	0	0	0	0	0	0.415	0.900	0.180	0.947
ADSL	IMPDH1	9606.ENSP00000485525	9606.ENSP00000345096	0.111	0	0	0	0.167	0	0	0.613	0.688
ADSL	NT5C1B	9606.ENSP00000485525	9606.ENSP00000352904	0	0	0	0	0.049	0	0.900	0.308	0.928
ADSL	ENPP1	9606.ENSP00000485525	9606.ENSP00000354238	0	0	0	0	0	0	0.900	0	0.900
ADSL	PNP	9606.ENSP00000485525	9606.ENSP00000354532	0	0	0	0	0.062	0	0	0.699	0.705
ADSL	GUK1	9606.ENSP00000485525	9606.ENSP00000355689	0	0	0	0	0.108	0	0	0.521	0.555
ADSL	ENTPD1	9606.ENSP00000485525	9606.ENSP00000360250	0	0	0	0	0.063	0	0.900	0.047	0.902
ADSL	ENTPD8	9606.ENSP00000485525	9606.ENSP00000360561	0	0	0	0	0.063	0	0.900	0.171	0.915
ADSL	APRT	9606.ENSP00000485525	9606.ENSP00000367615	0.156	0	0	0	0.488	0.369	0.900	0.765	0.992
ADSL	ITPA	9606.ENSP00000485525	9606.ENSP00000369456	0.166	0	0	0	0.094	0	0	0.422	0.525
ADSL	DUT	9606.ENSP00000485525	9606.ENSP00000370376	0.213	0	0	0	0.143	0	0	0.256	0.454
ADSL	AK3	9606.ENSP00000485525	9606.ENSP00000371230	0.042	0	0	0	0.103	0.056	0.900	0.316	0.934
ADSL	NT5M	9606.ENSP00000485525	9606.ENSP00000373674	0	0	0	0	0	0	0.900	0	0.900
ADSL	NT5C3B	9606.ENSP00000485525	9606.ENSP00000389948	0	0	0	0	0.062	0	0.900	0.144	0.912
ADSL	GMPS	9606.ENSP00000485525	9606.ENSP00000419851	0.219	0	0	0	0.358	0	0	0.879	0.934
ADSL	NT5C3A	9606.ENSP00000485525	9606.ENSP00000484415	0	0	0	0	0.056	0	0.900	0.198	0.917
AK3	UMPS	9606.ENSP00000371230	9606.ENSP00000232607	0	0	0	0	0.085	0.179	0	0.325	0.449
AK3	NT5C1A	9606.ENSP00000371230	9606.ENSP00000235628	0	0	0	0	0	0	0.900	0	0.900
AK3	NT5C	9606.ENSP00000371230	9606.ENSP00000245552	0	0	0	0	0	0	0.900	0	0.900
AK3	CMPK2	9606.ENSP00000371230	9606.ENSP00000256722	0	0	0	0	0.062	0.163	0	0.588	0.648
AK3	NT5E	9606.ENSP00000371230	9606.ENSP00000257770	0	0	0	0	0.049	0	0.900	0.048	0.901
AK3	DCK	9606.ENSP00000371230	9606.ENSP00000286648	0	0	0	0	0	0	0.900	0.152	0.911
AK3	DTYMK	9606.ENSP00000371230	9606.ENSP00000304802	0	0	0	0	0.062	0.163	0	0.559	0.624
AK3	NT5C2	9606.ENSP00000371230	9606.ENSP00000339479	0	0	0	0	0	0	0.900	0	0.900
AK3	NT5C1B	9606.ENSP00000371230	9606.ENSP00000352904	0	0	0	0	0	0	0.900	0	0.900
AK3	ENPP1	9606.ENSP00000371230	9606.ENSP00000354238	0	0	0	0	0.049	0	0.900	0.049	0.901
AK3	GUK1	9606.ENSP00000371230	9606.ENSP00000355689	0	0	0	0	0.087	0	0	0.531	0.554
AK3	ENTPD1	9606.ENSP00000371230	9606.ENSP00000360250	0	0	0	0	0	0	0.900	0.053	0.901
AK3	ENTPD8	9606.ENSP00000371230	9606.ENSP00000360561	0	0	0	0	0.062	0	0.900	0.043	0.902
AK3	APRT	9606.ENSP00000371230	9606.ENSP00000367615	0.058	0	0	0	0.064	0	0.900	0.446	0.944
AK3	NT5C3A	9606.ENSP00000371230	9606.ENSP00000484415	0	0	0	0	0.065	0	0.900	0.107	0.909
AK3	NT5C3B	9606.ENSP00000371230	9606.ENSP00000389948	0	0	0	0	0.063	0	0.900	0.107	0.909
AK3	NT5M	9606.ENSP00000371230	9606.ENSP00000373674	0	0	0	0	0	0	0.900	0.720	0.970
ALCAM	NT5E	9606.ENSP00000305988	9606.ENSP00000257770	0	0	0	0	0.076	0	0	0.878	0.883
ALCAM	THY1	9606.ENSP00000305988	9606.ENSP00000284240	0	0	0	0	0.062	0	0	0.862	0.865
ALCAM	PECAM1	9606.ENSP00000305988	9606.ENSP00000457421	0	0	0	0	0	0	0	0.718	0.718
ALCAM	PTPRC	9606.ENSP00000305988	9606.ENSP00000411355	0	0	0	0	0	0	0	0.825	0.825
ALCAM	CD34	9606.ENSP00000305988	9606.ENSP00000310036	0	0	0	0	0.062	0	0	0.864	0.867
ALCAM	ITGB1	9606.ENSP00000305988	9606.ENSP00000379350	0	0	0	0	0.065	0	0	0.872	0.875
ALCAM	ENG	9606.ENSP00000305988	9606.ENSP00000362299	0	0	0	0	0	0	0	0.878	0.878
ALCAM	CD44	9606.ENSP00000305988	9606.ENSP00000398632	0	0	0	0	0.064	0	0	0.880	0.882
APRT	UMPS	9606.ENSP00000367615	9606.ENSP00000232607	0.217	0	0	0	0.126	0.494	0	0.657	0.865
APRT	NT5C1A	9606.ENSP00000367615	9606.ENSP00000235628	0	0	0	0	0.062	0	0.900	0.120	0.910
APRT	ATIC	9606.ENSP00000367615	9606.ENSP00000236959	0.276	0	0	0	0.182	0.758	0.900	0.612	0.993
APRT	NT5C	9606.ENSP00000367615	9606.ENSP00000245552	0	0	0	0	0.097	0	0.900	0.171	0.918
APRT	CMPK2	9606.ENSP00000367615	9606.ENSP00000256722	0.051	0	0	0	0	0	0	0.395	0.401
APRT	NT5E	9606.ENSP00000367615	9606.ENSP00000257770	0.080	0	0	0	0	0	0.900	0.174	0.917
APRT	GMPR	9606.ENSP00000367615	9606.ENSP00000259727	0.059	0	0	0	0.083	0	0.900	0.540	0.955
APRT	DCK	9606.ENSP00000367615	9606.ENSP00000286648	0	0	0	0	0.062	0	0.900	0.448	0.943
APRT	HPRT1	9606.ENSP00000367615	9606.ENSP00000298556	0.208	0	0	0	0.065	0.271	0.800	0.838	0.979
APRT	DTYMK	9606.ENSP00000367615	9606.ENSP00000304802	0.051	0	0	0	0.100	0	0	0.360	0.406
APRT	TYMS	9606.ENSP00000367615	9606.ENSP00000315644	0.051	0	0	0	0.091	0	0	0.464	0.497
APRT	IMPDH2	9606.ENSP00000367615	9606.ENSP00000321584	0.059	0	0	0	0.302	0	0	0.508	0.649
APRT	NT5C2	9606.ENSP00000367615	9606.ENSP00000339479	0	0	0	0	0	0	0.900	0.182	0.914
APRT	IMPDH1	9606.ENSP00000367615	9606.ENSP00000345096	0.059	0	0	0	0.083	0	0	0.507	0.538
APRT	NT5C1B	9606.ENSP00000367615	9606.ENSP00000352904	0	0	0	0	0.062	0	0.900	0	0.902
APRT	ENPP1	9606.ENSP00000367615	9606.ENSP00000354238	0	0	0	0	0.062	0	0.900	0.101	0.908
APRT	PNP	9606.ENSP00000367615	9606.ENSP00000354532	0.219	0	0	0	0.084	0	0.900	0.791	0.983
APRT	GUK1	9606.ENSP00000367615	9606.ENSP00000355689	0.070	0	0	0	0.203	0	0.900	0.422	0.951
APRT	ENTPD1	9606.ENSP00000367615	9606.ENSP00000360250	0	0	0	0	0.062	0	0.900	0.086	0.906
APRT	ENTPD8	9606.ENSP00000367615	9606.ENSP00000360561	0	0	0	0	0.062	0	0.900	0.102	0.908
APRT	UPRT	9606.ENSP00000367615	9606.ENSP00000362481	0.295	0	0	0	0.062	0	0	0.595	0.709
APRT	CDA	9606.ENSP00000367615	9606.ENSP00000364212	0.230	0	0	0	0	0	0	0.413	0.528
APRT	TYMP	9606.ENSP00000367615	9606.ENSP00000379038	0.178	0	0	0	0	0	0	0.492	0.564
APRT	NT5M	9606.ENSP00000367615	9606.ENSP00000373674	0	0	0	0	0.051	0	0.900	0	0.901
APRT	NT5C3A	9606.ENSP00000367615	9606.ENSP00000484415	0	0	0	0	0	0	0.900	0.142	0.910
APRT	NT5C3B	9606.ENSP00000367615	9606.ENSP00000389948	0	0	0	0	0.049	0	0.900	0.293	0.926
APRT	ITPA	9606.ENSP00000367615	9606.ENSP00000369456	0.159	0	0	0	0.160	0.104	0.900	0.259	0.944
APRT	GMPS	9606.ENSP00000367615	9606.ENSP00000419851	0.276	0	0	0	0.444	0.271	0.900	0.655	0.988
ATIC	UMPS	9606.ENSP00000236959	9606.ENSP00000232607	0	0	0	0	0.232	0	0	0.743	0.794
ATIC	NT5C1A	9606.ENSP00000236959	9606.ENSP00000235628	0	0	0	0	0	0	0.900	0.383	0.935
ATIC	TYMP	9606.ENSP00000236959	9606.ENSP00000379038	0.042	0	0	0	0	0	0	0.409	0.410
ATIC	PNP	9606.ENSP00000236959	9606.ENSP00000354532	0	0	0	0	0.062	0	0	0.422	0.435
ATIC	GUK1	9606.ENSP00000236959	9606.ENSP00000355689	0.047	0	0	0	0.062	0	0	0.433	0.449
ATIC	GMPS	9606.ENSP00000236959	9606.ENSP00000419851	0.295	0	0	0	0.516	0	0	0.601	0.852
ATIC	TYMS	9606.ENSP00000236959	9606.ENSP00000315644	0.041	0	0	0	0.141	0.271	0	0.832	0.885
ATIC	NT5C	9606.ENSP00000236959	9606.ENSP00000245552	0	0	0	0	0	0	0.900	0	0.900
ATIC	NUDT16	9606.ENSP00000236959	9606.ENSP00000422375	0	0	0	0	0.058	0	0.900	0	0.901
ATIC	NT5C3B	9606.ENSP00000236959	9606.ENSP00000389948	0	0	0	0	0.062	0	0.900	0.061	0.904
ATIC	NT5C3A	9606.ENSP00000236959	9606.ENSP00000484415	0	0	0	0	0.053	0	0.900	0.076	0.904
ATIC	NT5M	9606.ENSP00000236959	9606.ENSP00000373674	0	0	0	0	0	0	0.900	0.124	0.908
ATIC	NT5C2	9606.ENSP00000236959	9606.ENSP00000339479	0	0	0	0	0.062	0	0.900	0.123	0.910
ATIC	NT5E	9606.ENSP00000236959	9606.ENSP00000257770	0	0	0	0	0	0	0.900	0.138	0.910
ATIC	ENTPD1	9606.ENSP00000236959	9606.ENSP00000360250	0	0	0	0	0	0	0.900	0.288	0.925
ATIC	NT5C1B	9606.ENSP00000236959	9606.ENSP00000352904	0	0	0	0	0	0	0.900	0.344	0.931
ATIC	ENTPD8	9606.ENSP00000236959	9606.ENSP00000360561	0	0	0	0	0.051	0	0.900	0.399	0.938
ATIC	GMPR	9606.ENSP00000236959	9606.ENSP00000259727	0.167	0	0	0	0.160	0	0.900	0.336	0.947
ATIC	IMPDH1	9606.ENSP00000236959	9606.ENSP00000345096	0.167	0	0	0	0.172	0	0.900	0.427	0.955
ATIC	HPRT1	9606.ENSP00000236959	9606.ENSP00000298556	0.219	0	0	0	0.110	0	0.900	0.478	0.958
ATIC	ITPA	9606.ENSP00000236959	9606.ENSP00000369456	0.050	0	0	0	0.112	0	0.900	0.690	0.970
ATIC	IMPDH2	9606.ENSP00000236959	9606.ENSP00000321584	0.167	0	0	0	0.390	0	0.900	0.533	0.973
CD34	NT5E	9606.ENSP00000310036	9606.ENSP00000257770	0	0	0	0	0	0	0	0.910	0.910
CD34	MCAM	9606.ENSP00000310036	9606.ENSP00000264036	0	0	0	0	0.062	0	0	0.837	0.840
CD34	THY1	9606.ENSP00000310036	9606.ENSP00000284240	0	0	0	0	0.062	0	0	0.921	0.922
CD34	CD44	9606.ENSP00000310036	9606.ENSP00000398632	0	0	0	0	0	0	0	0.888	0.888
CD34	ITGB1	9606.ENSP00000310036	9606.ENSP00000379350	0	0	0	0	0.062	0	0	0.885	0.888
CD34	PTPRC	9606.ENSP00000310036	9606.ENSP00000411355	0	0	0	0	0	0	0	0.919	0.919
CD34	ENG	9606.ENSP00000310036	9606.ENSP00000362299	0	0	0	0	0.081	0	0	0.916	0.920
CD34	PECAM1	9606.ENSP00000310036	9606.ENSP00000457421	0	0	0	0	0.156	0	0	0.943	0.950
CD44	NT5E	9606.ENSP00000398632	9606.ENSP00000257770	0	0	0	0	0.177	0	0	0.887	0.903
CD44	MCAM	9606.ENSP00000398632	9606.ENSP00000264036	0	0	0	0	0.052	0	0	0.780	0.782
CD44	THY1	9606.ENSP00000398632	9606.ENSP00000284240	0	0	0	0	0	0	0	0.894	0.894
CD44	HPRT1	9606.ENSP00000398632	9606.ENSP00000298556	0	0	0	0	0	0	0	0.468	0.468
CD44	ENTPD1	9606.ENSP00000398632	9606.ENSP00000360250	0	0	0	0	0	0	0	0.467	0.467
CD44	ENG	9606.ENSP00000398632	9606.ENSP00000362299	0	0	0	0	0.109	0	0	0.883	0.892
CD44	ITGB1	9606.ENSP00000398632	9606.ENSP00000379350	0	0	0	0	0.096	0.273	0	0.889	0.920
CD44	PECAM1	9606.ENSP00000398632	9606.ENSP00000457421	0	0	0	0	0	0	0	0.844	0.844
CD44	PTPRC	9606.ENSP00000398632	9606.ENSP00000411355	0	0	0	0	0.083	0.341	0	0.887	0.926
CDA	UMPS	9606.ENSP00000364212	9606.ENSP00000232607	0.210	0	0	0	0.062	0	0	0.702	0.760
CDA	NT5C1A	9606.ENSP00000364212	9606.ENSP00000235628	0	0	0	0	0	0	0.900	0.251	0.921
CDA	NT5C	9606.ENSP00000364212	9606.ENSP00000245552	0	0	0	0	0	0	0.900	0.338	0.930
CDA	NT5E	9606.ENSP00000364212	9606.ENSP00000257770	0.295	0	0	0	0.065	0	0.900	0.161	0.937
CDA	DCK	9606.ENSP00000364212	9606.ENSP00000286648	0	0	0	0	0	0	0.900	0.857	0.985
CDA	DTYMK	9606.ENSP00000364212	9606.ENSP00000304802	0	0	0	0	0	0	0	0.445	0.445
CDA	TYMS	9606.ENSP00000364212	9606.ENSP00000315644	0.052	0	0	0	0.062	0	0	0.662	0.673
CDA	NT5C2	9606.ENSP00000364212	9606.ENSP00000339479	0	0	0	0	0	0	0.900	0.438	0.941
CDA	DCTD	9606.ENSP00000364212	9606.ENSP00000349576	0.204	0	0	0	0.062	0	0	0.894	0.914
CDA	NT5C1B	9606.ENSP00000364212	9606.ENSP00000352904	0	0	0	0	0	0	0.900	0.123	0.908
CDA	PNP	9606.ENSP00000364212	9606.ENSP00000354532	0.219	0	0.215	0	0.082	0	0.900	0.443	0.962
CDA	UPRT	9606.ENSP00000364212	9606.ENSP00000362481	0.295	0	0	0	0.062	0	0	0.623	0.729
CDA	NT5C3B	9606.ENSP00000364212	9606.ENSP00000389948	0	0	0	0	0	0	0.900	0	0.900
CDA	NT5M	9606.ENSP00000364212	9606.ENSP00000373674	0	0	0	0	0	0	0.900	0.170	0.913
CDA	NT5C3A	9606.ENSP00000364212	9606.ENSP00000484415	0	0	0	0	0	0	0.900	0.265	0.923
CDA	TYMP	9606.ENSP00000364212	9606.ENSP00000379038	0.295	0.783	0.360	0	0.091	0	0.900	0.722	0.996
CMPK2	UMPS	9606.ENSP00000256722	9606.ENSP00000232607	0.111	0	0	0	0.083	0	0.900	0.523	0.955
CMPK2	NT5C1A	9606.ENSP00000256722	9606.ENSP00000235628	0	0	0	0	0	0	0.900	0.208	0.917
CMPK2	NT5C	9606.ENSP00000256722	9606.ENSP00000245552	0	0	0	0	0.062	0	0.900	0.050	0.903
CMPK2	GUK1	9606.ENSP00000256722	9606.ENSP00000355689	0	0	0	0	0.062	0	0	0.397	0.410
CMPK2	ITPA	9606.ENSP00000256722	9606.ENSP00000369456	0.208	0	0	0	0.082	0.241	0	0.195	0.496
CMPK2	TYMS	9606.ENSP00000256722	9606.ENSP00000315644	0.181	0	0	0	0.237	0.056	0	0.509	0.672
CMPK2	DUT	9606.ENSP00000256722	9606.ENSP00000370376	0.176	0	0	0	0.632	0	0	0.417	0.807
CMPK2	NT5E	9606.ENSP00000256722	9606.ENSP00000257770	0	0	0	0	0	0	0.900	0.044	0.900
CMPK2	DTYMK	9606.ENSP00000256722	9606.ENSP00000304802	0	0	0	0	0	0	0	0.901	0.901
CMPK2	ENTPD1	9606.ENSP00000256722	9606.ENSP00000360250	0	0	0	0	0.063	0	0.900	0.066	0.904
CMPK2	ENTPD8	9606.ENSP00000256722	9606.ENSP00000360561	0	0	0	0	0.063	0	0.900	0.066	0.904
CMPK2	ENPP1	9606.ENSP00000256722	9606.ENSP00000354238	0	0	0	0	0.064	0	0.900	0.071	0.905
CMPK2	NT5C3B	9606.ENSP00000256722	9606.ENSP00000389948	0	0	0	0	0.062	0	0.900	0.123	0.910
CMPK2	NT5C2	9606.ENSP00000256722	9606.ENSP00000339479	0	0	0	0	0	0	0.900	0.137	0.910
CMPK2	DCTD	9606.ENSP00000256722	9606.ENSP00000349576	0	0	0	0	0.109	0.056	0.900	0.253	0.928
CMPK2	NT5C1B	9606.ENSP00000256722	9606.ENSP00000352904	0	0	0	0	0	0	0.900	0.323	0.929
CMPK2	DCTPP1	9606.ENSP00000256722	9606.ENSP00000322524	0.219	0	0	0	0.103	0	0.900	0.128	0.930
CMPK2	UPRT	9606.ENSP00000256722	9606.ENSP00000362481	0.060	0	0	0	0.062	0	0.900	0.307	0.930
CMPK2	NT5C3A	9606.ENSP00000256722	9606.ENSP00000484415	0	0	0	0	0.063	0	0.900	0.379	0.936
CMPK2	DCK	9606.ENSP00000256722	9606.ENSP00000286648	0.048	0	0	0	0.112	0	0.900	0.374	0.940
CMPK2	NT5M	9606.ENSP00000256722	9606.ENSP00000373674	0	0	0	0	0	0	0.900	0.539	0.951
DCK	UMPS	9606.ENSP00000286648	9606.ENSP00000232607	0	0	0	0	0.067	0	0	0.551	0.563
DCK	NT5C1A	9606.ENSP00000286648	9606.ENSP00000235628	0	0	0	0	0	0	0.900	0.459	0.943
DCK	NT5C	9606.ENSP00000286648	9606.ENSP00000245552	0	0	0	0	0	0	0.900	0.567	0.954
DCK	NT5E	9606.ENSP00000286648	9606.ENSP00000257770	0	0	0	0	0	0	0.900	0.306	0.927
DCK	HPRT1	9606.ENSP00000286648	9606.ENSP00000298556	0.111	0	0	0	0.100	0	0	0.353	0.437
DCK	TYMP	9606.ENSP00000286648	9606.ENSP00000379038	0.111	0	0	0	0	0	0	0.457	0.497
DCK	GMPS	9606.ENSP00000286648	9606.ENSP00000419851	0.047	0	0	0	0.199	0	0	0.439	0.534
DCK	DTYMK	9606.ENSP00000286648	9606.ENSP00000304802	0.048	0	0	0	0.128	0	0	0.580	0.621
DCK	DUT	9606.ENSP00000286648	9606.ENSP00000370376	0	0	0	0	0.524	0	0	0.396	0.700
DCK	TYMS	9606.ENSP00000286648	9606.ENSP00000315644	0.153	0	0	0	0.344	0.129	0	0.627	0.795
DCK	ENPP1	9606.ENSP00000286648	9606.ENSP00000354238	0	0	0	0	0	0	0.900	0.157	0.912
DCK	GUK1	9606.ENSP00000286648	9606.ENSP00000355689	0	0	0	0	0.049	0	0.900	0.285	0.926
DCK	ENTPD1	9606.ENSP00000286648	9606.ENSP00000360250	0	0	0	0	0	0	0.900	0.302	0.927
DCK	DCTPP1	9606.ENSP00000286648	9606.ENSP00000322524	0	0	0	0	0.053	0	0.900	0.353	0.933
DCK	NT5C3B	9606.ENSP00000286648	9606.ENSP00000389948	0	0	0	0	0.062	0	0.900	0.370	0.935
DCK	NT5C1B	9606.ENSP00000286648	9606.ENSP00000352904	0	0	0	0	0	0	0.900	0.401	0.937
DCK	NT5M	9606.ENSP00000286648	9606.ENSP00000373674	0	0	0	0	0	0	0.900	0.511	0.949
DCK	ENTPD8	9606.ENSP00000286648	9606.ENSP00000360561	0	0	0	0	0	0	0.900	0.523	0.950
DCK	NT5C3A	9606.ENSP00000286648	9606.ENSP00000484415	0	0	0	0	0.062	0	0.900	0.518	0.950
DCK	PNP	9606.ENSP00000286648	9606.ENSP00000354532	0	0	0	0	0	0	0.900	0.568	0.954
DCK	NT5C2	9606.ENSP00000286648	9606.ENSP00000339479	0	0	0	0	0	0	0.900	0.753	0.974
DCK	DCTD	9606.ENSP00000286648	9606.ENSP00000349576	0	0	0	0	0.112	0	0.900	0.808	0.981
DCTD	UMPS	9606.ENSP00000349576	9606.ENSP00000232607	0.191	0	0	0	0.082	0	0	0.696	0.754
DCTD	NT5C1A	9606.ENSP00000349576	9606.ENSP00000235628	0	0	0	0	0	0	0.900	0.358	0.933
DCTD	NT5C	9606.ENSP00000349576	9606.ENSP00000245552	0	0	0	0	0.063	0	0.900	0.520	0.951
DCTD	NT5E	9606.ENSP00000349576	9606.ENSP00000257770	0.186	0	0	0	0	0	0.900	0.255	0.934
DCTD	DTYMK	9606.ENSP00000349576	9606.ENSP00000304802	0	0	0	0	0.109	0.056	0.900	0.730	0.974
DCTD	TYMS	9606.ENSP00000349576	9606.ENSP00000315644	0.219	0	0	0	0.433	0.056	0.900	0.878	0.993
DCTD	DCTPP1	9606.ENSP00000349576	9606.ENSP00000322524	0.196	0	0	0	0.088	0	0.900	0.616	0.968
DCTD	NT5C2	9606.ENSP00000349576	9606.ENSP00000339479	0	0	0	0	0	0	0.900	0.659	0.964
DCTD	ENTPD1	9606.ENSP00000349576	9606.ENSP00000360250	0	0	0	0	0.065	0	0	0.430	0.444
DCTD	UPRT	9606.ENSP00000349576	9606.ENSP00000362481	0.219	0	0	0	0.049	0	0	0.340	0.467
DCTD	TYMP	9606.ENSP00000349576	9606.ENSP00000379038	0	0	0	0	0	0	0	0.540	0.540
DCTD	PNP	9606.ENSP00000349576	9606.ENSP00000354532	0	0	0	0	0	0	0	0.572	0.572
DCTD	ENTPD8	9606.ENSP00000349576	9606.ENSP00000360561	0	0	0	0	0.065	0	0	0.654	0.663
DCTD	NT5C3B	9606.ENSP00000349576	9606.ENSP00000389948	0	0	0	0	0.052	0	0.900	0.188	0.916
DCTD	NT5C3A	9606.ENSP00000349576	9606.ENSP00000484415	0	0	0	0	0.049	0	0.900	0.276	0.925
DCTD	NT5C1B	9606.ENSP00000349576	9606.ENSP00000352904	0	0	0	0	0	0	0.900	0.285	0.925
DCTD	NT5M	9606.ENSP00000349576	9606.ENSP00000373674	0	0	0	0	0	0	0.900	0.446	0.942
DCTD	DUT	9606.ENSP00000349576	9606.ENSP00000370376	0.214	0	0	0	0.280	0.115	0.900	0.775	0.986
DCTPP1	NT5C1A	9606.ENSP00000322524	9606.ENSP00000235628	0	0	0	0	0	0	0.900	0	0.900
DCTPP1	NT5C	9606.ENSP00000322524	9606.ENSP00000245552	0	0	0	0	0.087	0	0.900	0	0.904
DCTPP1	NT5E	9606.ENSP00000322524	9606.ENSP00000257770	0.175	0	0	0	0	0	0.900	0.049	0.914
DCTPP1	DTYMK	9606.ENSP00000322524	9606.ENSP00000304802	0.219	0	0	0	0.233	0	0	0.255	0.514
DCTPP1	TYMS	9606.ENSP00000322524	9606.ENSP00000315644	0.288	0	0	0	0.121	0	0	0.419	0.604
DCTPP1	DUT	9606.ENSP00000322524	9606.ENSP00000370376	0.069	0	0	0	0.182	0	0	0.590	0.660
DCTPP1	ITPA	9606.ENSP00000322524	9606.ENSP00000369456	0.059	0	0	0	0.145	0	0	0.616	0.665
DCTPP1	NT5C3B	9606.ENSP00000322524	9606.ENSP00000389948	0	0	0	0	0	0	0.900	0	0.900
DCTPP1	NT5C1B	9606.ENSP00000322524	9606.ENSP00000352904	0	0	0	0	0	0	0.900	0	0.900
DCTPP1	NT5C3A	9606.ENSP00000322524	9606.ENSP00000484415	0	0	0	0	0	0	0.900	0	0.900
DCTPP1	NT5C2	9606.ENSP00000322524	9606.ENSP00000339479	0	0	0	0	0	0	0.900	0	0.900
DCTPP1	NT5M	9606.ENSP00000322524	9606.ENSP00000373674	0	0	0	0	0.062	0	0.900	0	0.902
DTYMK	UMPS	9606.ENSP00000304802	9606.ENSP00000232607	0.111	0	0	0	0.129	0	0	0.710	0.756
DTYMK	NT5C1A	9606.ENSP00000304802	9606.ENSP00000235628	0	0	0	0	0	0	0.900	0.071	0.903
DTYMK	NT5C	9606.ENSP00000304802	9606.ENSP00000245552	0	0	0	0	0.062	0	0.900	0.363	0.935
DTYMK	NT5E	9606.ENSP00000304802	9606.ENSP00000257770	0	0	0	0	0	0	0.900	0	0.900
DTYMK	PNP	9606.ENSP00000304802	9606.ENSP00000354532	0.075	0	0	0	0	0	0	0.405	0.426
DTYMK	UPRT	9606.ENSP00000304802	9606.ENSP00000362481	0.060	0	0	0	0.062	0	0	0.487	0.508
DTYMK	GUK1	9606.ENSP00000304802	9606.ENSP00000355689	0	0	0	0	0.099	0	0	0.570	0.596
DTYMK	ITPA	9606.ENSP00000304802	9606.ENSP00000369456	0.208	0	0	0	0.105	0.252	0	0.346	0.607
DTYMK	NT5C2	9606.ENSP00000304802	9606.ENSP00000339479	0	0	0	0	0	0	0.900	0.049	0.900
DTYMK	NT5C3B	9606.ENSP00000304802	9606.ENSP00000389948	0	0	0	0	0.062	0	0.900	0.101	0.908
DTYMK	NT5C1B	9606.ENSP00000304802	9606.ENSP00000352904	0	0	0	0	0	0	0.900	0.218	0.918
DTYMK	NT5C3A	9606.ENSP00000304802	9606.ENSP00000484415	0	0	0	0	0.062	0	0.900	0.288	0.927
DTYMK	ENTPD1	9606.ENSP00000304802	9606.ENSP00000360250	0	0	0	0	0.063	0	0.900	0.338	0.932
DTYMK	NT5M	9606.ENSP00000304802	9606.ENSP00000373674	0	0	0	0	0	0	0.900	0.500	0.947
DTYMK	ENTPD8	9606.ENSP00000304802	9606.ENSP00000360561	0	0	0	0	0.063	0	0.900	0.609	0.960
DTYMK	DUT	9606.ENSP00000304802	9606.ENSP00000370376	0.176	0	0	0	0.673	0	0.900	0.736	0.991
DTYMK	TYMS	9606.ENSP00000304802	9606.ENSP00000315644	0.181	0	0	0	0.470	0.056	0.900	0.841	0.992
DUT	UMPS	9606.ENSP00000370376	9606.ENSP00000232607	0.044	0	0	0	0.192	0.272	0	0.485	0.671
DUT	NT5C1A	9606.ENSP00000370376	9606.ENSP00000235628	0	0	0	0	0	0	0.900	0.049	0.900
DUT	NT5C	9606.ENSP00000370376	9606.ENSP00000245552	0.189	0	0	0	0.070	0	0.900	0.313	0.941
DUT	NT5E	9606.ENSP00000370376	9606.ENSP00000257770	0.075	0	0	0	0	0	0.900	0.369	0.936
DUT	TYMS	9606.ENSP00000370376	9606.ENSP00000315644	0.281	0	0	0	0.874	0.285	0.900	0.818	0.998
DUT	NT5C2	9606.ENSP00000370376	9606.ENSP00000339479	0	0	0	0	0	0	0.900	0.057	0.901
DUT	NT5C1B	9606.ENSP00000370376	9606.ENSP00000352904	0	0	0	0	0	0	0.900	0.188	0.915
DUT	PNP	9606.ENSP00000370376	9606.ENSP00000354532	0.122	0	0	0	0	0	0	0.350	0.404
DUT	GUK1	9606.ENSP00000370376	9606.ENSP00000355689	0.071	0	0	0	0.120	0	0	0.391	0.459
DUT	ENTPD8	9606.ENSP00000370376	9606.ENSP00000360561	0	0	0	0	0.062	0	0	0.491	0.503
DUT	ITPA	9606.ENSP00000370376	9606.ENSP00000369456	0.081	0	0	0	0.158	0.115	0.800	0.534	0.924
DUT	TYMP	9606.ENSP00000370376	9606.ENSP00000379038	0.234	0	0	0	0	0	0	0.565	0.653
DUT	NT5C3B	9606.ENSP00000370376	9606.ENSP00000389948	0	0	0	0	0	0	0.900	0	0.900
DUT	NT5C3A	9606.ENSP00000370376	9606.ENSP00000484415	0	0	0	0	0.049	0	0.900	0.117	0.908
DUT	NT5M	9606.ENSP00000370376	9606.ENSP00000373674	0.189	0	0	0	0	0	0.900	0.043	0.915
ENG	NT5E	9606.ENSP00000362299	9606.ENSP00000257770	0	0	0	0	0.111	0	0	0.920	0.926
ENG	MCAM	9606.ENSP00000362299	9606.ENSP00000264036	0	0	0	0	0.089	0	0	0.878	0.884
ENG	THY1	9606.ENSP00000362299	9606.ENSP00000284240	0	0	0	0	0.065	0	0	0.920	0.922
ENG	PECAM1	9606.ENSP00000362299	9606.ENSP00000457421	0	0	0	0	0.097	0	0	0.875	0.883
ENG	PTPRC	9606.ENSP00000362299	9606.ENSP00000411355	0	0	0	0	0	0	0	0.909	0.909
ENG	ITGB1	9606.ENSP00000362299	9606.ENSP00000379350	0	0	0	0	0.062	0.345	0	0.882	0.921
ENPP1	NAMPT	9606.ENSP00000354238	9606.ENSP00000222553	0	0	0	0	0	0	0.900	0.174	0.913
ENPP1	NUDT12	9606.ENSP00000354238	9606.ENSP00000230792	0.051	0	0	0	0.049	0.056	0.800	0.075	0.813
ENPP1	UMPS	9606.ENSP00000354238	9606.ENSP00000232607	0.075	0	0	0	0.062	0	0.900	0.058	0.907
ENPP1	NT5C1A	9606.ENSP00000354238	9606.ENSP00000235628	0	0	0	0	0	0	0.650	0	0.650
ENPP1	NT5C	9606.ENSP00000354238	9606.ENSP00000245552	0	0	0	0	0	0	0.650	0.129	0.682
ENPP1	NT5E	9606.ENSP00000354238	9606.ENSP00000257770	0.043	0	0	0	0.062	0	0.650	0.746	0.910
ENPP1	GMPR	9606.ENSP00000354238	9606.ENSP00000259727	0	0	0	0	0	0	0.900	0.116	0.907
ENPP1	HPRT1	9606.ENSP00000354238	9606.ENSP00000298556	0	0	0	0	0	0	0.900	0.136	0.909
ENPP1	NT5C2	9606.ENSP00000354238	9606.ENSP00000339479	0	0	0	0	0	0	0.650	0	0.650
ENPP1	NT5C1B	9606.ENSP00000354238	9606.ENSP00000352904	0	0	0	0	0	0	0.650	0.043	0.650
ENPP1	NUDT16	9606.ENSP00000354238	9606.ENSP00000422375	0	0	0	0	0	0	0	0.460	0.459
ENPP1	NT5M	9606.ENSP00000354238	9606.ENSP00000373674	0	0	0	0	0	0	0.650	0	0.650
ENPP1	NT5C3A	9606.ENSP00000354238	9606.ENSP00000484415	0	0	0	0	0	0	0.650	0.042	0.650
ENPP1	NT5C3B	9606.ENSP00000354238	9606.ENSP00000389948	0	0	0	0	0	0	0.650	0.061	0.657
ENPP1	ITPA	9606.ENSP00000354238	9606.ENSP00000369456	0	0	0	0	0	0	0.800	0.109	0.814
ENPP1	UPRT	9606.ENSP00000354238	9606.ENSP00000362481	0	0	0	0	0	0	0.900	0	0.900
ENPP1	GMPS	9606.ENSP00000354238	9606.ENSP00000419851	0	0	0	0	0	0	0.900	0.053	0.901
ENPP1	ENTPD1	9606.ENSP00000354238	9606.ENSP00000360250	0	0	0	0	0.065	0.057	0.900	0.625	0.962
ENPP1	ENTPD8	9606.ENSP00000354238	9606.ENSP00000360561	0	0	0	0	0.065	0.057	0.900	0.631	0.963
ENSP00000480012	NT5E	9606.ENSP00000480012	9606.ENSP00000257770	0	0	0	0	0.049	0	0	0.905	0.906
ENSP00000480012	ENTPD1	9606.ENSP00000480012	9606.ENSP00000360250	0	0	0	0	0	0	0	0.871	0.871
ENSP00000480012	ENTPD8	9606.ENSP00000480012	9606.ENSP00000360561	0	0	0	0	0	0	0	0.420	0.421
ENTPD1	UMPS	9606.ENSP00000360250	9606.ENSP00000232607	0	0	0	0	0	0	0.900	0.320	0.929
ENTPD1	NT5C1A	9606.ENSP00000360250	9606.ENSP00000235628	0	0	0	0	0	0	0.650	0.167	0.696
ENTPD1	NT5C	9606.ENSP00000360250	9606.ENSP00000245552	0	0	0	0	0	0	0.650	0.172	0.698
ENTPD1	NT5E	9606.ENSP00000360250	9606.ENSP00000257770	0	0	0	0	0.062	0	0.650	0.985	0.995
ENTPD1	GMPR	9606.ENSP00000360250	9606.ENSP00000259727	0	0	0	0	0.062	0	0.900	0.062	0.904
ENTPD1	HPRT1	9606.ENSP00000360250	9606.ENSP00000298556	0	0	0	0	0	0	0.900	0.099	0.906
ENTPD1	TYMS	9606.ENSP00000360250	9606.ENSP00000315644	0	0	0	0	0.063	0	0.900	0.169	0.915
ENTPD1	IMPDH2	9606.ENSP00000360250	9606.ENSP00000321584	0	0	0	0	0.062	0	0.900	0.296	0.928
ENTPD1	NT5C2	9606.ENSP00000360250	9606.ENSP00000339479	0	0	0	0	0	0	0.650	0.292	0.741
ENTPD1	IMPDH1	9606.ENSP00000360250	9606.ENSP00000345096	0	0	0	0	0.062	0	0.900	0.177	0.916
ENTPD1	NT5C1B	9606.ENSP00000360250	9606.ENSP00000352904	0	0	0	0	0	0	0.650	0.177	0.699
ENTPD1	GUK1	9606.ENSP00000360250	9606.ENSP00000355689	0	0	0	0	0.062	0	0.900	0	0.902
ENTPD1	PECAM1	9606.ENSP00000360250	9606.ENSP00000457421	0	0	0	0	0.097	0	0	0.392	0.427
ENTPD1	PTPRC	9606.ENSP00000360250	9606.ENSP00000411355	0	0	0	0	0.124	0	0	0.557	0.595
ENTPD1	NT5C3A	9606.ENSP00000360250	9606.ENSP00000484415	0	0	0	0	0.052	0	0.650	0.107	0.677
ENTPD1	NT5C3B	9606.ENSP00000360250	9606.ENSP00000389948	0	0	0	0	0.052	0	0.650	0.182	0.704
ENTPD1	NT5M	9606.ENSP00000360250	9606.ENSP00000373674	0	0	0	0	0	0	0.650	0.220	0.715
ENTPD1	NUDT16	9606.ENSP00000360250	9606.ENSP00000422375	0	0	0	0	0	0	0.900	0	0.900
ENTPD1	UPRT	9606.ENSP00000360250	9606.ENSP00000362481	0	0	0	0	0	0	0.900	0.062	0.902
ENTPD1	GMPS	9606.ENSP00000360250	9606.ENSP00000419851	0	0	0	0	0.097	0	0.900	0	0.905
ENTPD1	ENTPD8	9606.ENSP00000360250	9606.ENSP00000360561	0	0	0	0.914	0	0	0.900	0.868	0.907
ENTPD1	ITPA	9606.ENSP00000360250	9606.ENSP00000369456	0	0	0	0	0.063	0	0.900	0.199	0.918
ENTPD8	UMPS	9606.ENSP00000360561	9606.ENSP00000232607	0	0	0	0	0	0	0.900	0.542	0.952
ENTPD8	NT5C1A	9606.ENSP00000360561	9606.ENSP00000235628	0	0	0	0	0	0	0.650	0.357	0.765
ENTPD8	NT5C	9606.ENSP00000360561	9606.ENSP00000245552	0	0	0	0	0	0	0.650	0.381	0.774
ENTPD8	NT5E	9606.ENSP00000360561	9606.ENSP00000257770	0	0	0	0	0.060	0	0.650	0.658	0.877
ENTPD8	GMPR	9606.ENSP00000360561	9606.ENSP00000259727	0	0	0	0	0.062	0	0.900	0.062	0.904
ENTPD8	HPRT1	9606.ENSP00000360561	9606.ENSP00000298556	0	0	0	0	0	0	0.900	0.068	0.902
ENTPD8	TYMS	9606.ENSP00000360561	9606.ENSP00000315644	0	0	0	0	0.063	0	0.900	0.234	0.922
ENTPD8	IMPDH2	9606.ENSP00000360561	9606.ENSP00000321584	0	0	0	0	0.062	0	0.900	0.107	0.908
ENTPD8	NT5C2	9606.ENSP00000360561	9606.ENSP00000339479	0	0	0	0	0	0	0.650	0.135	0.684
ENTPD8	IMPDH1	9606.ENSP00000360561	9606.ENSP00000345096	0	0	0	0	0.062	0	0.900	0.107	0.908
ENTPD8	NT5C1B	9606.ENSP00000360561	9606.ENSP00000352904	0	0	0	0	0	0	0.650	0.470	0.806
ENTPD8	GUK1	9606.ENSP00000360561	9606.ENSP00000355689	0	0	0	0	0.062	0	0.900	0	0.902
ENTPD8	NT5C3B	9606.ENSP00000360561	9606.ENSP00000389948	0	0	0	0	0.052	0	0.650	0.245	0.727
ENTPD8	NT5C3A	9606.ENSP00000360561	9606.ENSP00000484415	0	0	0	0	0.052	0	0.650	0.260	0.733
ENTPD8	NT5M	9606.ENSP00000360561	9606.ENSP00000373674	0	0	0	0	0.051	0	0.650	0.413	0.788
ENTPD8	NUDT16	9606.ENSP00000360561	9606.ENSP00000422375	0	0	0	0	0	0	0.900	0	0.900
ENTPD8	UPRT	9606.ENSP00000360561	9606.ENSP00000362481	0	0	0	0	0	0	0.900	0.058	0.901
ENTPD8	GMPS	9606.ENSP00000360561	9606.ENSP00000419851	0	0	0	0	0.097	0	0.900	0	0.905
ENTPD8	ITPA	9606.ENSP00000360561	9606.ENSP00000369456	0	0	0	0	0.063	0	0.900	0.392	0.938
GMPR	UMPS	9606.ENSP00000259727	9606.ENSP00000232607	0.060	0	0	0	0.185	0	0	0.407	0.506
GMPR	NT5C1A	9606.ENSP00000259727	9606.ENSP00000235628	0	0	0	0	0.065	0	0.900	0.076	0.906
GMPR	NT5C	9606.ENSP00000259727	9606.ENSP00000245552	0	0	0	0	0.050	0	0.900	0.060	0.902
GMPR	NT5E	9606.ENSP00000259727	9606.ENSP00000257770	0.140	0	0	0	0.053	0	0.900	0.252	0.930
GMPR	PNP	9606.ENSP00000259727	9606.ENSP00000354532	0.111	0	0	0	0.068	0	0	0.408	0.467
GMPR	NT5M	9606.ENSP00000259727	9606.ENSP00000373674	0	0	0	0	0	0	0.900	0.043	0.900
GMPR	NUDT16	9606.ENSP00000259727	9606.ENSP00000422375	0	0	0	0	0	0	0.900	0	0.900
GMPR	NT5C1B	9606.ENSP00000259727	9606.ENSP00000352904	0	0	0	0	0.062	0	0.900	0.076	0.905
GMPR	NT5C3B	9606.ENSP00000259727	9606.ENSP00000389948	0	0	0	0	0	0	0.900	0.101	0.906
GMPR	NT5C2	9606.ENSP00000259727	9606.ENSP00000339479	0	0	0	0	0.052	0	0.900	0.147	0.912
GMPR	GUK1	9606.ENSP00000259727	9606.ENSP00000355689	0	0	0	0	0.100	0	0.900	0.138	0.915
GMPR	IMPDH1	9606.ENSP00000259727	9606.ENSP00000345096	0	0	0	0.700	0.062	0	0.900	0.621	0.919
GMPR	IMPDH2	9606.ENSP00000259727	9606.ENSP00000321584	0	0	0	0.712	0.062	0	0.900	0.674	0.920
GMPR	NT5C3A	9606.ENSP00000259727	9606.ENSP00000484415	0	0	0	0	0	0	0.900	0.331	0.930
GMPR	ITPA	9606.ENSP00000259727	9606.ENSP00000369456	0.155	0	0	0	0.063	0.076	0.900	0.244	0.934
GMPR	HPRT1	9606.ENSP00000259727	9606.ENSP00000298556	0	0	0	0	0.073	0	0.900	0.382	0.937
GMPR	GMPS	9606.ENSP00000259727	9606.ENSP00000419851	0.167	0	0	0	0.642	0.259	0.900	0.753	0.993
GMPS	UMPS	9606.ENSP00000419851	9606.ENSP00000232607	0.243	0	0	0	0.256	0	0	0.696	0.814
GMPS	NT5C1A	9606.ENSP00000419851	9606.ENSP00000235628	0	0	0	0	0	0	0.900	0	0.900
GMPS	NT5C	9606.ENSP00000419851	9606.ENSP00000245552	0	0	0	0	0	0	0.900	0	0.900
GMPS	NT5E	9606.ENSP00000419851	9606.ENSP00000257770	0.198	0	0	0	0	0	0.900	0.124	0.923
GMPS	HPRT1	9606.ENSP00000419851	9606.ENSP00000298556	0.219	0	0	0	0.219	0	0.900	0.610	0.973
GMPS	TYMS	9606.ENSP00000419851	9606.ENSP00000315644	0	0	0	0	0.330	0	0	0.529	0.671
GMPS	IMPDH2	9606.ENSP00000419851	9606.ENSP00000321584	0.167	0	0	0	0.671	0.456	0.900	0.695	0.994
GMPS	NT5C2	9606.ENSP00000419851	9606.ENSP00000339479	0	0	0	0	0	0	0.900	0.307	0.927
GMPS	IMPDH1	9606.ENSP00000419851	9606.ENSP00000345096	0.167	0	0	0	0.650	0.754	0.900	0.757	0.997
GMPS	NT5C1B	9606.ENSP00000419851	9606.ENSP00000352904	0	0	0	0	0	0	0.900	0	0.900
GMPS	PNP	9606.ENSP00000419851	9606.ENSP00000354532	0.219	0	0	0	0.108	0.485	0	0.476	0.787
GMPS	GUK1	9606.ENSP00000419851	9606.ENSP00000355689	0.053	0	0	0	0.099	0	0.900	0.521	0.953
GMPS	UPRT	9606.ENSP00000419851	9606.ENSP00000362481	0.181	0	0	0	0.108	0	0	0.367	0.497
GMPS	ITPA	9606.ENSP00000419851	9606.ENSP00000369456	0.186	0	0	0	0.063	0	0.900	0.516	0.958
GMPS	NT5M	9606.ENSP00000419851	9606.ENSP00000373674	0	0	0	0	0	0	0.900	0.048	0.900
GMPS	NT5C3B	9606.ENSP00000419851	9606.ENSP00000389948	0	0	0	0	0.063	0	0.900	0.085	0.906
GMPS	NT5C3A	9606.ENSP00000419851	9606.ENSP00000484415	0	0	0	0	0.064	0	0.900	0.212	0.919
GUK1	NT5C1A	9606.ENSP00000355689	9606.ENSP00000235628	0	0	0	0	0	0	0.900	0	0.900
GUK1	NT5C	9606.ENSP00000355689	9606.ENSP00000245552	0	0	0	0	0.142	0	0.900	0	0.910
GUK1	NT5E	9606.ENSP00000355689	9606.ENSP00000257770	0	0	0	0	0.062	0	0.900	0.059	0.904
GUK1	HPRT1	9606.ENSP00000355689	9606.ENSP00000298556	0	0	0	0	0	0	0.900	0.314	0.928
GUK1	NT5C2	9606.ENSP00000355689	9606.ENSP00000339479	0	0	0	0	0.044	0	0.900	0	0.900
GUK1	NT5C1B	9606.ENSP00000355689	9606.ENSP00000352904	0	0	0	0	0	0	0.900	0	0.900
GUK1	NT5C3B	9606.ENSP00000355689	9606.ENSP00000389948	0	0	0	0	0.062	0	0.900	0	0.902
GUK1	NT5C3A	9606.ENSP00000355689	9606.ENSP00000484415	0	0	0	0	0.056	0	0.900	0.047	0.902
GUK1	NT5M	9606.ENSP00000355689	9606.ENSP00000373674	0	0	0	0	0.062	0	0.900	0	0.902
GUK1	ITPA	9606.ENSP00000355689	9606.ENSP00000369456	0.073	0	0	0	0.078	0	0.900	0.562	0.957
HPRT1	UMPS	9606.ENSP00000298556	9606.ENSP00000232607	0.047	0	0	0	0.138	0	0	0.452	0.511
HPRT1	NT5C1A	9606.ENSP00000298556	9606.ENSP00000235628	0	0	0	0	0	0	0.900	0.164	0.912
HPRT1	NT5C	9606.ENSP00000298556	9606.ENSP00000245552	0	0	0	0	0	0	0.900	0	0.900
HPRT1	NT5E	9606.ENSP00000298556	9606.ENSP00000257770	0.042	0	0	0	0	0	0.900	0.235	0.920
HPRT1	PECAM1	9606.ENSP00000298556	9606.ENSP00000457421	0	0	0	0	0	0	0	0.430	0.430
HPRT1	TYMS	9606.ENSP00000298556	9606.ENSP00000315644	0	0	0	0	0.143	0	0	0.464	0.521
HPRT1	UPRT	9606.ENSP00000298556	9606.ENSP00000362481	0.219	0	0	0	0.182	0	0	0.438	0.610
HPRT1	PTPRC	9606.ENSP00000298556	9606.ENSP00000411355	0	0	0	0	0	0	0	0.619	0.619
HPRT1	NT5M	9606.ENSP00000298556	9606.ENSP00000373674	0	0	0	0	0	0	0.900	0	0.900
HPRT1	NUDT16	9606.ENSP00000298556	9606.ENSP00000422375	0	0	0	0	0	0	0.900	0	0.900
HPRT1	NT5C1B	9606.ENSP00000298556	9606.ENSP00000352904	0	0	0	0	0	0	0.900	0.067	0.902
HPRT1	NT5C3B	9606.ENSP00000298556	9606.ENSP00000389948	0	0	0	0	0.062	0	0.900	0	0.902
HPRT1	NT5C3A	9606.ENSP00000298556	9606.ENSP00000484415	0	0	0	0	0.062	0	0.900	0.054	0.903
HPRT1	NT5C2	9606.ENSP00000298556	9606.ENSP00000339479	0	0	0	0	0	0	0.900	0.258	0.922
HPRT1	ITPA	9606.ENSP00000298556	9606.ENSP00000369456	0.057	0	0	0	0.066	0	0.900	0.308	0.930
HPRT1	IMPDH2	9606.ENSP00000298556	9606.ENSP00000321584	0	0	0	0	0.099	0	0.900	0.393	0.940
HPRT1	IMPDH1	9606.ENSP00000298556	9606.ENSP00000345096	0	0	0	0	0.073	0	0.900	0.464	0.946
HPRT1	PNP	9606.ENSP00000298556	9606.ENSP00000354532	0.167	0	0	0	0.062	0.185	0.900	0.687	0.976
IMPDH1	UMPS	9606.ENSP00000345096	9606.ENSP00000232607	0.060	0	0	0	0.190	0	0	0.446	0.541
IMPDH1	NT5C1A	9606.ENSP00000345096	9606.ENSP00000235628	0	0	0	0	0.052	0	0.650	0.130	0.686
IMPDH1	NT5C	9606.ENSP00000345096	9606.ENSP00000245552	0	0	0	0	0.076	0	0.650	0.101	0.683
IMPDH1	NT5E	9606.ENSP00000345096	9606.ENSP00000257770	0.140	0	0	0	0.053	0	0.900	0.226	0.928
IMPDH1	TYMS	9606.ENSP00000345096	9606.ENSP00000315644	0	0	0	0	0.064	0.070	0	0.479	0.506
IMPDH1	IMPDH2	9606.ENSP00000345096	9606.ENSP00000321584	0	0	0.449	0.983	0	0.873	0.800	0.869	0.974
IMPDH1	NT5C2	9606.ENSP00000345096	9606.ENSP00000339479	0	0	0	0	0	0	0.900	0.188	0.915
IMPDH1	NT5C3A	9606.ENSP00000345096	9606.ENSP00000484415	0	0	0	0	0.051	0	0.650	0.058	0.659
IMPDH1	NT5C3B	9606.ENSP00000345096	9606.ENSP00000389948	0	0	0	0	0.053	0	0.650	0.058	0.660
IMPDH1	NT5M	9606.ENSP00000345096	9606.ENSP00000373674	0	0	0	0	0.061	0	0.650	0.075	0.669
IMPDH1	NT5C1B	9606.ENSP00000345096	9606.ENSP00000352904	0	0	0	0	0.052	0	0.650	0.130	0.686
IMPDH1	NUDT16	9606.ENSP00000345096	9606.ENSP00000422375	0	0	0	0	0	0	0.900	0	0.900
IMPDH1	ITPA	9606.ENSP00000345096	9606.ENSP00000369456	0.155	0	0	0	0.065	0.076	0.900	0.412	0.949
IMPDH2	UMPS	9606.ENSP00000321584	9606.ENSP00000232607	0.060	0	0	0	0.269	0	0	0.501	0.628
IMPDH2	NT5C1A	9606.ENSP00000321584	9606.ENSP00000235628	0	0	0	0	0.052	0	0.650	0.130	0.686
IMPDH2	NT5C	9606.ENSP00000321584	9606.ENSP00000245552	0	0	0	0	0.062	0	0.650	0.215	0.719
IMPDH2	NT5E	9606.ENSP00000321584	9606.ENSP00000257770	0.140	0	0	0	0.053	0	0.900	0.263	0.931
IMPDH2	TYMS	9606.ENSP00000321584	9606.ENSP00000315644	0	0	0	0	0.109	0.070	0	0.524	0.572
IMPDH2	PNP	9606.ENSP00000321584	9606.ENSP00000354532	0.111	0	0	0	0.068	0	0	0.384	0.445
IMPDH2	NT5C3A	9606.ENSP00000321584	9606.ENSP00000484415	0	0	0	0	0.051	0	0.650	0.058	0.659
IMPDH2	NT5M	9606.ENSP00000321584	9606.ENSP00000373674	0	0	0	0	0	0	0.650	0.078	0.663
IMPDH2	NT5C3B	9606.ENSP00000321584	9606.ENSP00000389948	0	0	0	0	0.062	0	0.650	0.058	0.663
IMPDH2	NT5C1B	9606.ENSP00000321584	9606.ENSP00000352904	0	0	0	0	0.052	0	0.650	0.130	0.686
IMPDH2	NUDT16	9606.ENSP00000321584	9606.ENSP00000422375	0	0	0	0	0.060	0	0.900	0	0.901
IMPDH2	NT5C2	9606.ENSP00000321584	9606.ENSP00000339479	0	0	0	0	0	0	0.900	0.250	0.921
IMPDH2	ITPA	9606.ENSP00000321584	9606.ENSP00000369456	0.155	0	0	0	0.100	0.076	0.900	0.404	0.950
ITGB1	NT5E	9606.ENSP00000379350	9606.ENSP00000257770	0	0	0	0	0.098	0	0	0.879	0.886
ITGB1	MCAM	9606.ENSP00000379350	9606.ENSP00000264036	0	0	0	0	0.062	0	0	0.783	0.788
ITGB1	THY1	9606.ENSP00000379350	9606.ENSP00000284240	0	0	0	0	0	0	0	0.892	0.892
ITGB1	PECAM1	9606.ENSP00000379350	9606.ENSP00000457421	0	0	0	0	0.062	0	0	0.839	0.842
ITGB1	PTPRC	9606.ENSP00000379350	9606.ENSP00000411355	0	0	0	0	0.143	0.182	0	0.876	0.905
ITPA	UMPS	9606.ENSP00000369456	9606.ENSP00000232607	0.081	0	0	0	0.075	0.272	0	0.311	0.517
ITPA	NT5C1A	9606.ENSP00000369456	9606.ENSP00000235628	0	0	0	0	0	0	0.900	0.286	0.925
ITPA	NT5C	9606.ENSP00000369456	9606.ENSP00000245552	0	0	0	0	0.089	0	0.900	0.428	0.943
ITPA	NT5E	9606.ENSP00000369456	9606.ENSP00000257770	0.213	0	0	0	0.064	0	0.900	0.094	0.924
ITPA	TYMS	9606.ENSP00000369456	9606.ENSP00000315644	0.295	0	0	0	0.067	0	0	0.458	0.612
ITPA	NT5C2	9606.ENSP00000369456	9606.ENSP00000339479	0	0	0	0	0	0	0.900	0.296	0.926
ITPA	NT5C1B	9606.ENSP00000369456	9606.ENSP00000352904	0	0	0	0	0	0	0.900	0.289	0.925
ITPA	NT5C3B	9606.ENSP00000369456	9606.ENSP00000389948	0	0	0	0	0.062	0	0.900	0.137	0.911
ITPA	NT5C3A	9606.ENSP00000369456	9606.ENSP00000484415	0	0	0	0	0.062	0	0.900	0.338	0.932
ITPA	NT5M	9606.ENSP00000369456	9606.ENSP00000373674	0	0	0	0	0.062	0	0.900	0.500	0.949
ITPA	NUDT16	9606.ENSP00000369456	9606.ENSP00000422375	0	0	0	0	0	0	0.900	0.538	0.951
MCAM	NT5E	9606.ENSP00000264036	9606.ENSP00000257770	0	0	0	0	0.061	0	0	0.854	0.858
MCAM	PTPRC	9606.ENSP00000264036	9606.ENSP00000411355	0	0	0	0	0	0	0	0.832	0.832
MCAM	PECAM1	9606.ENSP00000264036	9606.ENSP00000457421	0	0	0	0	0.062	0	0	0.841	0.845
MCAM	THY1	9606.ENSP00000264036	9606.ENSP00000284240	0	0	0	0	0.110	0	0	0.857	0.868
NAMPT	TYMS	9606.ENSP00000222553	9606.ENSP00000315644	0.175	0	0	0	0.065	0	0	0.302	0.415
NAMPT	NT5C1B	9606.ENSP00000222553	9606.ENSP00000352904	0	0	0	0	0	0	0.900	0	0.900
NAMPT	NT5C1A	9606.ENSP00000222553	9606.ENSP00000235628	0	0	0	0	0	0	0.900	0.045	0.900
NAMPT	NT5C	9606.ENSP00000222553	9606.ENSP00000245552	0.043	0	0	0	0	0	0.900	0	0.900
NAMPT	NT5M	9606.ENSP00000222553	9606.ENSP00000373674	0.043	0	0	0	0	0	0.900	0.086	0.904
NAMPT	NT5C2	9606.ENSP00000222553	9606.ENSP00000339479	0	0	0	0	0	0	0.900	0.089	0.905
NAMPT	NT5E	9606.ENSP00000222553	9606.ENSP00000257770	0.070	0	0	0	0.062	0	0.900	0.230	0.923
NAMPT	PNP	9606.ENSP00000222553	9606.ENSP00000354532	0.161	0	0	0	0	0	0.900	0.371	0.942
NAMPT	NUDT12	9606.ENSP00000222553	9606.ENSP00000230792	0.188	0	0	0	0.063	0.121	0.900	0.326	0.946
NT5C	NUDT12	9606.ENSP00000245552	9606.ENSP00000230792	0	0	0	0	0	0	0.900	0	0.900
NT5C	UMPS	9606.ENSP00000245552	9606.ENSP00000232607	0	0	0	0	0	0	0.900	0.423	0.939
NT5C	NT5C1A	9606.ENSP00000245552	9606.ENSP00000235628	0	0	0	0	0	0	0.800	0.799	0.958
NT5C	NT5M	9606.ENSP00000245552	9606.ENSP00000373674	0	0	0.423	0.962	0.062	0	0.800	0.810	0.813
NT5C	UPRT	9606.ENSP00000245552	9606.ENSP00000362481	0	0	0	0	0	0	0.900	0	0.900
NT5C	NUDT16	9606.ENSP00000245552	9606.ENSP00000422375	0	0	0	0	0	0	0.900	0	0.900
NT5C	NT5E	9606.ENSP00000245552	9606.ENSP00000257770	0	0	0	0	0	0	0.800	0.525	0.901
NT5C	PNP	9606.ENSP00000245552	9606.ENSP00000354532	0	0	0	0	0.062	0	0.900	0.179	0.916
NT5C	NT5C3B	9606.ENSP00000245552	9606.ENSP00000389948	0	0	0	0	0.054	0	0.800	0.616	0.921
NT5C	TYMS	9606.ENSP00000245552	9606.ENSP00000315644	0	0	0	0	0	0	0.900	0.335	0.930
NT5C	NT5C1B	9606.ENSP00000245552	9606.ENSP00000352904	0	0	0	0	0	0	0.800	0.701	0.937
NT5C	NT5C2	9606.ENSP00000245552	9606.ENSP00000339479	0	0	0	0	0	0	0.800	0.710	0.939
NT5C	TYMP	9606.ENSP00000245552	9606.ENSP00000379038	0	0	0	0	0	0	0.900	0.504	0.948
NT5C	NT5C3A	9606.ENSP00000245552	9606.ENSP00000484415	0	0	0	0	0.054	0	0.800	0.923	0.984
NT5C1A	NUDT12	9606.ENSP00000235628	9606.ENSP00000230792	0	0	0	0	0	0	0.900	0.082	0.904
NT5C1A	UMPS	9606.ENSP00000235628	9606.ENSP00000232607	0	0	0	0	0	0	0.900	0.052	0.901
NT5C1A	NT5C1B	9606.ENSP00000235628	9606.ENSP00000352904	0	0	0.445	0.963	0	0	0.800	0.910	0.809
NT5C1A	UPRT	9606.ENSP00000235628	9606.ENSP00000362481	0	0	0	0	0	0	0.900	0	0.900
NT5C1A	TYMP	9606.ENSP00000235628	9606.ENSP00000379038	0	0	0	0	0	0	0.900	0.067	0.902
NT5C1A	NUDT16	9606.ENSP00000235628	9606.ENSP00000422375	0	0	0	0	0.062	0	0.900	0	0.902
NT5C1A	NT5E	9606.ENSP00000235628	9606.ENSP00000257770	0	0	0	0	0.049	0	0.800	0.531	0.903
NT5C1A	TYMS	9606.ENSP00000235628	9606.ENSP00000315644	0	0	0	0	0	0	0.900	0.085	0.904
NT5C1A	NT5C3B	9606.ENSP00000235628	9606.ENSP00000389948	0	0	0	0	0	0	0.800	0.636	0.924
NT5C1A	PNP	9606.ENSP00000235628	9606.ENSP00000354532	0	0	0	0	0	0	0.900	0.324	0.929
NT5C1A	NT5C3A	9606.ENSP00000235628	9606.ENSP00000484415	0	0	0	0	0	0	0.800	0.681	0.933
NT5C1A	NT5C2	9606.ENSP00000235628	9606.ENSP00000339479	0	0	0	0	0	0	0.800	0.736	0.944
NT5C1A	NT5M	9606.ENSP00000235628	9606.ENSP00000373674	0	0	0	0	0.062	0	0.800	0.747	0.948
NT5C1B	NUDT12	9606.ENSP00000352904	9606.ENSP00000230792	0	0	0	0	0	0	0.900	0	0.900
NT5C1B	UMPS	9606.ENSP00000352904	9606.ENSP00000232607	0	0	0	0	0	0	0.900	0.239	0.920
NT5C1B	NT5E	9606.ENSP00000352904	9606.ENSP00000257770	0	0	0	0	0.049	0	0.800	0.337	0.863
NT5C1B	TYMS	9606.ENSP00000352904	9606.ENSP00000315644	0	0	0	0	0	0	0.900	0.121	0.908
NT5C1B	NT5C2	9606.ENSP00000352904	9606.ENSP00000339479	0	0	0	0	0	0	0.800	0.629	0.922
NT5C1B	PNP	9606.ENSP00000352904	9606.ENSP00000354532	0	0	0	0	0	0	0.900	0	0.900
NT5C1B	UPRT	9606.ENSP00000352904	9606.ENSP00000362481	0	0	0	0	0	0	0.900	0	0.900
NT5C1B	NUDT16	9606.ENSP00000352904	9606.ENSP00000422375	0	0	0	0	0.065	0	0.900	0	0.902
NT5C1B	TYMP	9606.ENSP00000352904	9606.ENSP00000379038	0	0	0	0	0	0	0.900	0.150	0.911
NT5C1B	NT5C3A	9606.ENSP00000352904	9606.ENSP00000484415	0	0	0	0	0	0	0.800	0.633	0.923
NT5C1B	NT5C3B	9606.ENSP00000352904	9606.ENSP00000389948	0	0	0	0	0	0	0.800	0.667	0.930
NT5C1B	NT5M	9606.ENSP00000352904	9606.ENSP00000373674	0	0	0	0	0	0	0.800	0.704	0.938
NT5C2	NUDT12	9606.ENSP00000339479	9606.ENSP00000230792	0	0	0	0	0	0	0.900	0.233	0.920
NT5C2	UMPS	9606.ENSP00000339479	9606.ENSP00000232607	0	0	0	0	0	0	0.900	0.322	0.929
NT5C2	NT5E	9606.ENSP00000339479	9606.ENSP00000257770	0	0	0	0	0	0	0.800	0.378	0.870
NT5C2	TYMS	9606.ENSP00000339479	9606.ENSP00000315644	0	0	0	0	0	0	0.900	0.069	0.902
NT5C2	UPRT	9606.ENSP00000339479	9606.ENSP00000362481	0	0	0	0	0	0	0.900	0	0.900
NT5C2	TYMP	9606.ENSP00000339479	9606.ENSP00000379038	0	0	0	0	0	0	0.900	0.046	0.900
NT5C2	NT5C3B	9606.ENSP00000339479	9606.ENSP00000389948	0	0	0	0	0.062	0	0.800	0.537	0.905
NT5C2	NUDT16	9606.ENSP00000339479	9606.ENSP00000422375	0	0	0	0	0.045	0	0.900	0.113	0.907
NT5C2	NT5M	9606.ENSP00000339479	9606.ENSP00000373674	0	0	0	0	0	0	0.800	0.628	0.922
NT5C2	NT5C3A	9606.ENSP00000339479	9606.ENSP00000484415	0	0	0	0	0	0	0.800	0.681	0.933
NT5C2	PNP	9606.ENSP00000339479	9606.ENSP00000354532	0	0	0	0	0	0	0.900	0.501	0.947
NT5C3A	UMPS	9606.ENSP00000484415	9606.ENSP00000232607	0	0	0	0	0.062	0	0.900	0.478	0.946
NT5C3A	NT5E	9606.ENSP00000484415	9606.ENSP00000257770	0	0	0	0	0	0	0.800	0.404	0.875
NT5C3A	TYMS	9606.ENSP00000484415	9606.ENSP00000315644	0	0	0	0	0	0	0.900	0.592	0.957
NT5C3A	PNP	9606.ENSP00000484415	9606.ENSP00000354532	0	0	0	0	0	0	0.900	0.333	0.930
NT5C3A	UPRT	9606.ENSP00000484415	9606.ENSP00000362481	0	0	0	0	0.049	0	0.900	0	0.900
NT5C3A	NT5M	9606.ENSP00000484415	9606.ENSP00000373674	0	0	0	0	0.062	0	0.800	0.662	0.931
NT5C3A	TYMP	9606.ENSP00000484415	9606.ENSP00000379038	0	0	0	0	0	0	0.900	0.095	0.905
NT5C3A	NT5C3B	9606.ENSP00000484415	9606.ENSP00000389948	0	0	0	0.958	0	0	0.800	0.603	0.804
NT5C3A	NUDT16	9606.ENSP00000484415	9606.ENSP00000422375	0	0	0	0	0	0	0.900	0.260	0.922
NT5C3B	UMPS	9606.ENSP00000389948	9606.ENSP00000232607	0	0	0	0	0.063	0	0.900	0.303	0.928
NT5C3B	NT5E	9606.ENSP00000389948	9606.ENSP00000257770	0	0	0	0	0	0	0.800	0.472	0.889
NT5C3B	TYMS	9606.ENSP00000389948	9606.ENSP00000315644	0	0	0	0	0	0	0.900	0.333	0.930
NT5C3B	PNP	9606.ENSP00000389948	9606.ENSP00000354532	0	0	0	0	0	0	0.900	0.284	0.925
NT5C3B	UPRT	9606.ENSP00000389948	9606.ENSP00000362481	0	0	0	0	0	0	0.900	0	0.900
NT5C3B	NT5M	9606.ENSP00000389948	9606.ENSP00000373674	0	0	0	0	0.062	0	0.800	0.613	0.921
NT5C3B	TYMP	9606.ENSP00000389948	9606.ENSP00000379038	0	0	0	0	0	0	0.900	0	0.900
NT5C3B	NUDT16	9606.ENSP00000389948	9606.ENSP00000422375	0	0	0	0	0	0	0.900	0.103	0.906
NT5E	NUDT12	9606.ENSP00000257770	9606.ENSP00000230792	0.252	0	0	0	0.062	0.060	0.900	0.048	0.925
NT5E	UMPS	9606.ENSP00000257770	9606.ENSP00000232607	0.237	0	0	0	0	0	0.900	0.252	0.937
NT5E	PECAM1	9606.ENSP00000257770	9606.ENSP00000457421	0	0	0	0	0	0	0	0.856	0.856
NT5E	PTPRC	9606.ENSP00000257770	9606.ENSP00000411355	0	0	0	0	0	0	0	0.884	0.884
NT5E	NT5M	9606.ENSP00000257770	9606.ENSP00000373674	0	0	0	0	0	0	0.800	0.470	0.889
NT5E	NUDT16	9606.ENSP00000257770	9606.ENSP00000422375	0	0	0	0	0	0	0.900	0	0.900
NT5E	THY1	9606.ENSP00000257770	9606.ENSP00000284240	0	0	0	0	0	0	0	0.918	0.918
NT5E	UPRT	9606.ENSP00000257770	9606.ENSP00000362481	0	0	0	0	0.064	0	0.900	0.257	0.924
NT5E	PNP	9606.ENSP00000257770	9606.ENSP00000354532	0.207	0	0	0	0	0	0.900	0.310	0.940
NT5E	TYMS	9606.ENSP00000257770	9606.ENSP00000315644	0.196	0	0	0	0	0	0.900	0.318	0.940
NT5E	TYMP	9606.ENSP00000257770	9606.ENSP00000379038	0.269	0	0	0	0	0	0.900	0.313	0.945
NT5M	NUDT12	9606.ENSP00000373674	9606.ENSP00000230792	0	0	0	0	0	0	0.900	0	0.900
NT5M	UMPS	9606.ENSP00000373674	9606.ENSP00000232607	0	0	0	0	0	0	0.900	0.236	0.920
NT5M	TYMS	9606.ENSP00000373674	9606.ENSP00000315644	0	0	0	0	0	0	0.900	0.233	0.920
NT5M	PNP	9606.ENSP00000373674	9606.ENSP00000354532	0	0	0	0	0	0	0.900	0.074	0.903
NT5M	UPRT	9606.ENSP00000373674	9606.ENSP00000362481	0	0	0	0	0	0	0.900	0	0.900
NT5M	NUDT16	9606.ENSP00000373674	9606.ENSP00000422375	0	0	0	0	0	0	0.900	0	0.900
NT5M	TYMP	9606.ENSP00000373674	9606.ENSP00000379038	0	0	0	0	0	0	0.900	0.721	0.970
NUDT12	NUDT16	9606.ENSP00000230792	9606.ENSP00000422375	0	0	0	0	0	0	0	0.756	0.756
PECAM1	THY1	9606.ENSP00000457421	9606.ENSP00000284240	0	0	0	0	0	0	0	0.859	0.859
PECAM1	TYMP	9606.ENSP00000457421	9606.ENSP00000379038	0	0	0	0	0.091	0	0	0.503	0.529
PECAM1	PTPRC	9606.ENSP00000457421	9606.ENSP00000411355	0	0	0	0	0.197	0.184	0	0.941	0.958
PNP	UMPS	9606.ENSP00000354532	9606.ENSP00000232607	0.160	0	0	0	0.062	0	0	0.468	0.544
PNP	THY1	9606.ENSP00000354532	9606.ENSP00000284240	0	0	0	0	0	0	0	0.520	0.520
PNP	TYMP	9606.ENSP00000354532	9606.ENSP00000379038	0.219	0	0	0	0	0	0.800	0.502	0.915
PNP	UPRT	9606.ENSP00000354532	9606.ENSP00000362481	0.219	0	0	0	0	0	0.900	0.542	0.961
PTPRC	THY1	9606.ENSP00000411355	9606.ENSP00000284240	0	0	0	0	0	0	0	0.918	0.918
TYMP	UMPS	9606.ENSP00000379038	9606.ENSP00000232607	0.143	0	0	0	0	0	0.900	0.662	0.968
TYMP	TYMS	9606.ENSP00000379038	9606.ENSP00000315644	0.295	0	0	0	0	0	0	0.869	0.904
TYMP	UPRT	9606.ENSP00000379038	9606.ENSP00000362481	0.295	0	0	0	0.051	0	0.900	0.568	0.967
TYMS	UMPS	9606.ENSP00000315644	9606.ENSP00000232607	0	0	0	0	0.084	0	0	0.818	0.826
TYMS	UPRT	9606.ENSP00000315644	9606.ENSP00000362481	0.267	0	0	0	0	0	0	0.750	0.809
UMPS	UPRT	9606.ENSP00000232607	9606.ENSP00000362481	0	0	0	0	0.062	0.726	0.900	0.651	0.989
