# Supplementary material for: Pan-cancer analysis identifies NT5E as a novel prognostic biomarker on cancer-associated fibroblasts associated with unique tumor microenvironment
Source: Front Pharmacol. 2022 Dec 7;13:1064032. doi: 10.3389/fphar.2022.1064032 (PMC9768042; doi:10.3389/fphar.2022.1064032)
Supplement: Supplementary file 1 [file DataSheet1.ZIP › raw data/Figure2-A-demo R-1.R]

library(tidyverse)
library(corrplot)
library(ggplot2)
library(ggcorrplot)


data <- read.table("~/file.txt", header = T)
data_cor <- cor(data)
corrplot(data_cor)
p <- ggcorrplot(data_cor)

p
