# Supplementary material for: Pan-cancer analysis identifies NT5E as a novel prognostic biomarker on cancer-associated fibroblasts associated with unique tumor microenvironment
Source: Front Pharmacol. 2022 Dec 7;13:1064032. doi: 10.3389/fphar.2022.1064032 (PMC9768042; doi:10.3389/fphar.2022.1064032)
Supplement: Supplementary file 1 [file DataSheet1.ZIP › raw data/Figure5-A-in put.R]

"Category","Sales per employee (y)","Sales per employee (value)"
"CD4Tconv","UVM_GSE139829",0.01
"CD4Tconv","UCEC_GSE139555",0.01
"CD4Tconv","STAD_GSE134520",
"CD4Tconv","SKCM_GSE72056",0.07
"CD4Tconv","SKCM_GSE148190",0.04
"CD4Tconv","SKCM_GSE139249",0.06
"CD4Tconv","SKCM_GSE123139",0.01
"CD4Tconv","SKCM_GSE120575_aPD1aCTLA4",0.07
"CD4Tconv","SKCM_GSE115978_aPD1",0.01
"CD4Tconv","SCC_GSE123813_aPD1",0.03
"CD4Tconv","SARC_GSE119352_mouse_aPD1aCTLA4",0.02
"CD4Tconv","PBMC_8K_10X",0.04
"CD4Tconv","PBMC_60K_10X",0.02
"CD4Tconv","PBMC_30K_10X",0.02
"CD4Tconv","PAAD_GSE111672",
"CD4Tconv","PAAD_CRA001160",
"CD4Tconv","OV_GSE118828",0.03
"CD4Tconv","NSCLC_GSE99254",0.07
"CD4Tconv","NSCLC_GSE143423",
"CD4Tconv","NSCLC_GSE139555",0.03
"CD4Tconv","NSCLC_GSE131907",0.03
"CD4Tconv","NSCLC_GSE127471",0.03
"CD4Tconv","NSCLC_GSE127465",0.01
"CD4Tconv","NSCLC_EMTAB6149",0
"CD4Tconv","NHL_GSE128531",0
"CD4Tconv","NET_GSE140312",
"CD4Tconv","MM_GSE141299",
"CD4Tconv","MM_GSE117156",
"CD4Tconv","MCC_GSE118056_aPDL1",0.04
"CD4Tconv","MCC_GSE117988_aPD1aCTLA4",0.01
"CD4Tconv","MB_GSE119926",
"CD4Tconv","LIHC_GSE98638",0.1
"CD4Tconv","LIHC_GSE140228_Smartseq2",0.06
"CD4Tconv","LIHC_GSE140228_10X",0.02
"CD4Tconv","LIHC_GSE125449_aPDL1aCTLA4",
"CD4Tconv","KIRC_GSE145281_aPDL1",0.01
"CD4Tconv","KIRC_GSE139555",0.03
"CD4Tconv","KIRC_GSE111360",0.01
"CD4Tconv","HNSC_GSE139324",0.01
"CD4Tconv","HNSC_GSE103322",0.14
"CD4Tconv","Glioma_GSE89567",
"CD4Tconv","Glioma_GSE84465",
"CD4Tconv","Glioma_GSE70630",
"CD4Tconv","Glioma_GSE148842",
"CD4Tconv","Glioma_GSE141982",
"CD4Tconv","Glioma_GSE139448",
"CD4Tconv","Glioma_GSE138794",
"CD4Tconv","Glioma_GSE135437",
"CD4Tconv","Glioma_GSE131928_Smartseq2",
"CD4Tconv","Glioma_GSE131928_10X",
"CD4Tconv","Glioma_GSE103224",
"CD4Tconv","Glioma_GSE102130",
"CD4Tconv","CRC_GSE146771_Smartseq2",0.18
"CD4Tconv","CRC_GSE146771_10X",0
"CD4Tconv","CRC_GSE139555",0.06
"CD4Tconv","CRC_GSE136394",0.02
"CD4Tconv","CRC_GSE122969_mouse_aPD1aTIM3",
"CD4Tconv","CRC_GSE120909_mouse_aPD1",
"CD4Tconv","CRC_GSE112865_mouse_aPD1",0.45
"CD4Tconv","CRC_GSE108989",0.12
"CD4Tconv","CLL_GSE125881",
"CD4Tconv","CLL_GSE111014",0.01
"CD4Tconv","CHOL_GSE125449_aPD1aPDL1aCTLA4",0.02
"CD4Tconv","BRCA_GSE138536",
"CD4Tconv","BRCA_GSE136206_mouse_aPD1aCTLA4",0.21
"CD4Tconv","BRCA_GSE114727_inDrop",0.04
"CD4Tconv","BRCA_GSE114727_10X",0.01
"CD4Tconv","BRCA_GSE110686",0.01
"CD4Tconv","BLCA_GSE130001",
"CD4Tconv","BCC_GSE123813_aPD1",0.03
"CD4Tconv","AML_GSE147989",
"CD4Tconv","AML_GSE116256",0.05
"CD4Tconv","ALL_GSE132509",0
"Treg","UVM_GSE139829",
"Treg","UCEC_GSE139555",0.01
"Treg","STAD_GSE134520",
"Treg","SKCM_GSE72056",
"Treg","SKCM_GSE148190",0.01
"Treg","SKCM_GSE139249",
"Treg","SKCM_GSE123139",
"Treg","SKCM_GSE120575_aPD1aCTLA4",0
"Treg","SKCM_GSE115978_aPD1",
"Treg","SCC_GSE123813_aPD1",0.01
"Treg","SARC_GSE119352_mouse_aPD1aCTLA4",
"Treg","PBMC_8K_10X",
"Treg","PBMC_60K_10X",
"Treg","PBMC_30K_10X",
"Treg","PAAD_GSE111672",
"Treg","PAAD_CRA001160",
"Treg","OV_GSE118828",
"Treg","NSCLC_GSE99254",0.01
"Treg","NSCLC_GSE143423",
"Treg","NSCLC_GSE139555",0.01
"Treg","NSCLC_GSE131907",
"Treg","NSCLC_GSE127471",
"Treg","NSCLC_GSE127465",
"Treg","NSCLC_EMTAB6149",0
"Treg","NHL_GSE128531",
"Treg","NET_GSE140312",
"Treg","MM_GSE141299",
"Treg","MM_GSE117156",
"Treg","MCC_GSE118056_aPDL1",
"Treg","MCC_GSE117988_aPD1aCTLA4",
"Treg","MB_GSE119926",
"Treg","LIHC_GSE98638",0
"Treg","LIHC_GSE140228_Smartseq2",
"Treg","LIHC_GSE140228_10X",0
"Treg","LIHC_GSE125449_aPDL1aCTLA4",
"Treg","KIRC_GSE145281_aPDL1",
"Treg","KIRC_GSE139555",
"Treg","KIRC_GSE111360",0
"Treg","HNSC_GSE139324",0.01
"Treg","HNSC_GSE103322",
"Treg","Glioma_GSE89567",
"Treg","Glioma_GSE84465",
"Treg","Glioma_GSE70630",
"Treg","Glioma_GSE148842",
"Treg","Glioma_GSE141982",
"Treg","Glioma_GSE139448",
"Treg","Glioma_GSE138794",
"Treg","Glioma_GSE135437",
"Treg","Glioma_GSE131928_Smartseq2",
"Treg","Glioma_GSE131928_10X",
"Treg","Glioma_GSE103224",
"Treg","Glioma_GSE102130",
"Treg","CRC_GSE146771_Smartseq2",0.05
"Treg","CRC_GSE146771_10X",
"Treg","CRC_GSE139555",0.01
"Treg","CRC_GSE136394",
"Treg","CRC_GSE122969_mouse_aPD1aTIM3",
"Treg","CRC_GSE120909_mouse_aPD1",
"Treg","CRC_GSE112865_mouse_aPD1",
"Treg","CRC_GSE108989",0.01
"Treg","CLL_GSE125881",
"Treg","CLL_GSE111014",
"Treg","CHOL_GSE125449_aPD1aPDL1aCTLA4",
"Treg","BRCA_GSE138536",
"Treg","BRCA_GSE136206_mouse_aPD1aCTLA4",
"Treg","BRCA_GSE114727_inDrop",
"Treg","BRCA_GSE114727_10X",0
"Treg","BRCA_GSE110686",0
"Treg","BLCA_GSE130001",
"Treg","BCC_GSE123813_aPD1",0.02
"Treg","AML_GSE147989",
"Treg","AML_GSE116256",
"Treg","ALL_GSE132509",
"Tprolif","UVM_GSE139829",
"Tprolif","UCEC_GSE139555",0
"Tprolif","STAD_GSE134520",
"Tprolif","SKCM_GSE72056",0.01
"Tprolif","SKCM_GSE148190",
"Tprolif","SKCM_GSE139249",
"Tprolif","SKCM_GSE123139",0
"Tprolif","SKCM_GSE120575_aPD1aCTLA4",0.01
"Tprolif","SKCM_GSE115978_aPD1",0
"Tprolif","SCC_GSE123813_aPD1",0.01
"Tprolif","SARC_GSE119352_mouse_aPD1aCTLA4",0.01
"Tprolif","PBMC_8K_10X",
"Tprolif","PBMC_60K_10X",
"Tprolif","PBMC_30K_10X",0.01
"Tprolif","PAAD_GSE111672",0.34
"Tprolif","PAAD_CRA001160",
"Tprolif","OV_GSE118828",
"Tprolif","NSCLC_GSE99254",0.02
"Tprolif","NSCLC_GSE143423",
"Tprolif","NSCLC_GSE139555",0.02
"Tprolif","NSCLC_GSE131907",
"Tprolif","NSCLC_GSE127471",
"Tprolif","NSCLC_GSE127465",
"Tprolif","NSCLC_EMTAB6149",
"Tprolif","NHL_GSE128531",0.04
"Tprolif","NET_GSE140312",
"Tprolif","MM_GSE141299",
"Tprolif","MM_GSE117156",
"Tprolif","MCC_GSE118056_aPDL1",
"Tprolif","MCC_GSE117988_aPD1aCTLA4",
"Tprolif","MB_GSE119926",
"Tprolif","LIHC_GSE98638",0.01
"Tprolif","LIHC_GSE140228_Smartseq2",0.03
"Tprolif","LIHC_GSE140228_10X",0
"Tprolif","LIHC_GSE125449_aPDL1aCTLA4",
"Tprolif","KIRC_GSE145281_aPDL1",0
"Tprolif","KIRC_GSE139555",0
"Tprolif","KIRC_GSE111360",0.01
"Tprolif","HNSC_GSE139324",0.01
"Tprolif","HNSC_GSE103322",
"Tprolif","Glioma_GSE89567",
"Tprolif","Glioma_GSE84465",
"Tprolif","Glioma_GSE70630",
"Tprolif","Glioma_GSE148842",
"Tprolif","Glioma_GSE141982",
"Tprolif","Glioma_GSE139448",
"Tprolif","Glioma_GSE138794",
"Tprolif","Glioma_GSE135437",
"Tprolif","Glioma_GSE131928_Smartseq2",
"Tprolif","Glioma_GSE131928_10X",
"Tprolif","Glioma_GSE103224",
"Tprolif","Glioma_GSE102130",
"Tprolif","CRC_GSE146771_Smartseq2",0.06
"Tprolif","CRC_GSE146771_10X",
"Tprolif","CRC_GSE139555",0.02
"Tprolif","CRC_GSE136394",0
"Tprolif","CRC_GSE122969_mouse_aPD1aTIM3",0.06
"Tprolif","CRC_GSE120909_mouse_aPD1",
"Tprolif","CRC_GSE112865_mouse_aPD1",0.01
"Tprolif","CRC_GSE108989",0
"Tprolif","CLL_GSE125881",0.03
"Tprolif","CLL_GSE111014",0
"Tprolif","CHOL_GSE125449_aPD1aPDL1aCTLA4",0.01
"Tprolif","BRCA_GSE138536",
"Tprolif","BRCA_GSE136206_mouse_aPD1aCTLA4",0.2
"Tprolif","BRCA_GSE114727_inDrop",
"Tprolif","BRCA_GSE114727_10X",0.01
"Tprolif","BRCA_GSE110686",0.01
"Tprolif","BLCA_GSE130001",
"Tprolif","BCC_GSE123813_aPD1",0.01
"Tprolif","AML_GSE147989",
"Tprolif","AML_GSE116256",0.01
"Tprolif","ALL_GSE132509",0
"CD8T","UVM_GSE139829",0.22
"CD8T","UCEC_GSE139555",0
"CD8T","STAD_GSE134520",0.01
"CD8T","SKCM_GSE72056",
"CD8T","SKCM_GSE148190",0.03
"CD8T","SKCM_GSE139249",0.02
"CD8T","SKCM_GSE123139",
"CD8T","SKCM_GSE120575_aPD1aCTLA4",0.03
"CD8T","SKCM_GSE115978_aPD1",
"CD8T","SCC_GSE123813_aPD1",0.02
"CD8T","SARC_GSE119352_mouse_aPD1aCTLA4",0.04
"CD8T","PBMC_8K_10X",0.09
"CD8T","PBMC_60K_10X",0.04
"CD8T","PBMC_30K_10X",0.06
"CD8T","PAAD_GSE111672",0
"CD8T","PAAD_CRA001160",
"CD8T","OV_GSE118828",
"CD8T","NSCLC_GSE99254",0.03
"CD8T","NSCLC_GSE143423",0.02
"CD8T","NSCLC_GSE139555",0.04
"CD8T","NSCLC_GSE131907",0.01
"CD8T","NSCLC_GSE127471",0
"CD8T","NSCLC_GSE127465",
"CD8T","NSCLC_EMTAB6149",0
"CD8T","NHL_GSE128531",
"CD8T","NET_GSE140312",
"CD8T","MM_GSE141299",
"CD8T","MM_GSE117156",0
"CD8T","MCC_GSE118056_aPDL1",0.01
"CD8T","MCC_GSE117988_aPD1aCTLA4",0.01
"CD8T","MB_GSE119926",
"CD8T","LIHC_GSE98638",0.04
"CD8T","LIHC_GSE140228_Smartseq2",
"CD8T","LIHC_GSE140228_10X",0
"CD8T","LIHC_GSE125449_aPDL1aCTLA4",
"CD8T","KIRC_GSE145281_aPDL1",0.01
"CD8T","KIRC_GSE139555",0
"CD8T","KIRC_GSE111360",0.01
"CD8T","HNSC_GSE139324",0.02
"CD8T","HNSC_GSE103322",0.01
"CD8T","Glioma_GSE89567",
"CD8T","Glioma_GSE84465",
"CD8T","Glioma_GSE70630",
"CD8T","Glioma_GSE148842",
"CD8T","Glioma_GSE141982",0
"CD8T","Glioma_GSE139448",
"CD8T","Glioma_GSE138794",
"CD8T","Glioma_GSE135437",0.04
"CD8T","Glioma_GSE131928_Smartseq2",
"CD8T","Glioma_GSE131928_10X",
"CD8T","Glioma_GSE103224",
"CD8T","Glioma_GSE102130",
"CD8T","CRC_GSE146771_Smartseq2",0.11
"CD8T","CRC_GSE146771_10X",0
"CD8T","CRC_GSE139555",0.09
"CD8T","CRC_GSE136394",0
"CD8T","CRC_GSE122969_mouse_aPD1aTIM3",0.13
"CD8T","CRC_GSE120909_mouse_aPD1",0.14
"CD8T","CRC_GSE112865_mouse_aPD1",0.23
"CD8T","CRC_GSE108989",0.09
"CD8T","CLL_GSE125881",0.06
"CD8T","CLL_GSE111014",0
"CD8T","CHOL_GSE125449_aPD1aPDL1aCTLA4",0.02
"CD8T","BRCA_GSE138536",
"CD8T","BRCA_GSE136206_mouse_aPD1aCTLA4",0.29
"CD8T","BRCA_GSE114727_inDrop",0.02
"CD8T","BRCA_GSE114727_10X",0.03
"CD8T","BRCA_GSE110686",0.02
"CD8T","BLCA_GSE130001",
"CD8T","BCC_GSE123813_aPD1",0.02
"CD8T","AML_GSE147989",
"CD8T","AML_GSE116256",0.02
"CD8T","ALL_GSE132509",0.05
"CD8Tex","UVM_GSE139829",0.02
"CD8Tex","UCEC_GSE139555",0
"CD8Tex","STAD_GSE134520",
"CD8Tex","SKCM_GSE72056",0.05
"CD8Tex","SKCM_GSE148190",0
"CD8Tex","SKCM_GSE139249",0
"CD8Tex","SKCM_GSE123139",0
"CD8Tex","SKCM_GSE120575_aPD1aCTLA4",0.02
"CD8Tex","SKCM_GSE115978_aPD1",0.01
"CD8Tex","SCC_GSE123813_aPD1",0.01
"CD8Tex","SARC_GSE119352_mouse_aPD1aCTLA4",
"CD8Tex","PBMC_8K_10X",
"CD8Tex","PBMC_60K_10X",
"CD8Tex","PBMC_30K_10X",
"CD8Tex","PAAD_GSE111672",
"CD8Tex","PAAD_CRA001160",0.08
"CD8Tex","OV_GSE118828",
"CD8Tex","NSCLC_GSE99254",0.05
"CD8Tex","NSCLC_GSE143423",
"CD8Tex","NSCLC_GSE139555",0.03
"CD8Tex","NSCLC_GSE131907",0.02
"CD8Tex","NSCLC_GSE127471",0.01
"CD8Tex","NSCLC_GSE127465",0
"CD8Tex","NSCLC_EMTAB6149",0
"CD8Tex","NHL_GSE128531",0.02
"CD8Tex","NET_GSE140312",
"CD8Tex","MM_GSE141299",
"CD8Tex","MM_GSE117156",
"CD8Tex","MCC_GSE118056_aPDL1",0
"CD8Tex","MCC_GSE117988_aPD1aCTLA4",
"CD8Tex","MB_GSE119926",
"CD8Tex","LIHC_GSE98638",0.01
"CD8Tex","LIHC_GSE140228_Smartseq2",0.03
"CD8Tex","LIHC_GSE140228_10X",0
"CD8Tex","LIHC_GSE125449_aPDL1aCTLA4",0.01
"CD8Tex","KIRC_GSE145281_aPDL1",
"CD8Tex","KIRC_GSE139555",0.01
"CD8Tex","KIRC_GSE111360",0.03
"CD8Tex","HNSC_GSE139324",0.01
"CD8Tex","HNSC_GSE103322",0.06
"CD8Tex","Glioma_GSE89567",
"CD8Tex","Glioma_GSE84465",
"CD8Tex","Glioma_GSE70630",
"CD8Tex","Glioma_GSE148842",0.17
"CD8Tex","Glioma_GSE141982",
"CD8Tex","Glioma_GSE139448",
"CD8Tex","Glioma_GSE138794",
"CD8Tex","Glioma_GSE135437",
"CD8Tex","Glioma_GSE131928_Smartseq2",0
"CD8Tex","Glioma_GSE131928_10X",0
"CD8Tex","Glioma_GSE103224",
"CD8Tex","Glioma_GSE102130",
"CD8Tex","CRC_GSE146771_Smartseq2",0.1
"CD8Tex","CRC_GSE146771_10X",0
"CD8Tex","CRC_GSE139555",0.04
"CD8Tex","CRC_GSE136394",
"CD8Tex","CRC_GSE122969_mouse_aPD1aTIM3",0.12
"CD8Tex","CRC_GSE120909_mouse_aPD1",0.37
"CD8Tex","CRC_GSE112865_mouse_aPD1",0.07
"CD8Tex","CRC_GSE108989",0.02
"CD8Tex","CLL_GSE125881",0
"CD8Tex","CLL_GSE111014",
"CD8Tex","CHOL_GSE125449_aPD1aPDL1aCTLA4",0.01
"CD8Tex","BRCA_GSE138536",
"CD8Tex","BRCA_GSE136206_mouse_aPD1aCTLA4",0.11
"CD8Tex","BRCA_GSE114727_inDrop",
"CD8Tex","BRCA_GSE114727_10X",0
"CD8Tex","BRCA_GSE110686",0
"CD8Tex","BLCA_GSE130001",
"CD8Tex","BCC_GSE123813_aPD1",0.01
"CD8Tex","AML_GSE147989",
"CD8Tex","AML_GSE116256",
"CD8Tex","ALL_GSE132509",
"NK","UVM_GSE139829",
"NK","UCEC_GSE139555",
"NK","STAD_GSE134520",
"NK","SKCM_GSE72056",
"NK","SKCM_GSE148190",0.05
"NK","SKCM_GSE139249",0
"NK","SKCM_GSE123139",
"NK","SKCM_GSE120575_aPD1aCTLA4",0.02
"NK","SKCM_GSE115978_aPD1",0.01
"NK","SCC_GSE123813_aPD1",
"NK","SARC_GSE119352_mouse_aPD1aCTLA4",0.03
"NK","PBMC_8K_10X",0.01
"NK","PBMC_60K_10X",0
"NK","PBMC_30K_10X",0.01
"NK","PAAD_GSE111672",
"NK","PAAD_CRA001160",
"NK","OV_GSE118828",
"NK","NSCLC_GSE99254",
"NK","NSCLC_GSE143423",
"NK","NSCLC_GSE139555",0.04
"NK","NSCLC_GSE131907",
"NK","NSCLC_GSE127471",0
"NK","NSCLC_GSE127465",0
"NK","NSCLC_EMTAB6149",
"NK","NHL_GSE128531",0.13
"NK","NET_GSE140312",
"NK","MM_GSE141299",
"NK","MM_GSE117156",
"NK","MCC_GSE118056_aPDL1",0
"NK","MCC_GSE117988_aPD1aCTLA4",
"NK","MB_GSE119926",
"NK","LIHC_GSE98638",
"NK","LIHC_GSE140228_Smartseq2",0.03
"NK","LIHC_GSE140228_10X",0
"NK","LIHC_GSE125449_aPDL1aCTLA4",
"NK","KIRC_GSE145281_aPDL1",0
"NK","KIRC_GSE139555",0.01
"NK","KIRC_GSE111360",0.01
"NK","HNSC_GSE139324",0
"NK","HNSC_GSE103322",
"NK","Glioma_GSE89567",
"NK","Glioma_GSE84465",
"NK","Glioma_GSE70630",
"NK","Glioma_GSE148842",
"NK","Glioma_GSE141982",
"NK","Glioma_GSE139448",
"NK","Glioma_GSE138794",
"NK","Glioma_GSE135437",
"NK","Glioma_GSE131928_Smartseq2",
"NK","Glioma_GSE131928_10X",
"NK","Glioma_GSE103224",
"NK","Glioma_GSE102130",
"NK","CRC_GSE146771_Smartseq2",0.06
"NK","CRC_GSE146771_10X",0
"NK","CRC_GSE139555",0.01
"NK","CRC_GSE136394",
"NK","CRC_GSE122969_mouse_aPD1aTIM3",
"NK","CRC_GSE120909_mouse_aPD1",
"NK","CRC_GSE112865_mouse_aPD1",0.14
"NK","CRC_GSE108989",
"NK","CLL_GSE125881",
"NK","CLL_GSE111014",
"NK","CHOL_GSE125449_aPD1aPDL1aCTLA4",
"NK","BRCA_GSE138536",
"NK","BRCA_GSE136206_mouse_aPD1aCTLA4",0.09
"NK","BRCA_GSE114727_inDrop",0.01
"NK","BRCA_GSE114727_10X",
"NK","BRCA_GSE110686",
"NK","BLCA_GSE130001",
"NK","BCC_GSE123813_aPD1",0.02
"NK","AML_GSE147989",
"NK","AML_GSE116256",0.01
"NK","ALL_GSE132509",
"ILC","UVM_GSE139829",
"ILC","UCEC_GSE139555",
"ILC","STAD_GSE134520",
"ILC","SKCM_GSE72056",
"ILC","SKCM_GSE148190",
"ILC","SKCM_GSE139249",
"ILC","SKCM_GSE123139",
"ILC","SKCM_GSE120575_aPD1aCTLA4",
"ILC","SKCM_GSE115978_aPD1",
"ILC","SCC_GSE123813_aPD1",
"ILC","SARC_GSE119352_mouse_aPD1aCTLA4",
"ILC","PBMC_8K_10X",
"ILC","PBMC_60K_10X",
"ILC","PBMC_30K_10X",
"ILC","PAAD_GSE111672",
"ILC","PAAD_CRA001160",
"ILC","OV_GSE118828",
"ILC","NSCLC_GSE99254",
"ILC","NSCLC_GSE143423",
"ILC","NSCLC_GSE139555",
"ILC","NSCLC_GSE131907",
"ILC","NSCLC_GSE127471",
"ILC","NSCLC_GSE127465",
"ILC","NSCLC_EMTAB6149",
"ILC","NHL_GSE128531",
"ILC","NET_GSE140312",
"ILC","MM_GSE141299",
"ILC","MM_GSE117156",
"ILC","MCC_GSE118056_aPDL1",
"ILC","MCC_GSE117988_aPD1aCTLA4",
"ILC","MB_GSE119926",
"ILC","LIHC_GSE98638",
"ILC","LIHC_GSE140228_Smartseq2",0
"ILC","LIHC_GSE140228_10X",0
"ILC","LIHC_GSE125449_aPDL1aCTLA4",
"ILC","KIRC_GSE145281_aPDL1",
"ILC","KIRC_GSE139555",
"ILC","KIRC_GSE111360",
"ILC","HNSC_GSE139324",
"ILC","HNSC_GSE103322",
"ILC","Glioma_GSE89567",
"ILC","Glioma_GSE84465",
"ILC","Glioma_GSE70630",
"ILC","Glioma_GSE148842",
"ILC","Glioma_GSE141982",
"ILC","Glioma_GSE139448",
"ILC","Glioma_GSE138794",
"ILC","Glioma_GSE135437",
"ILC","Glioma_GSE131928_Smartseq2",
"ILC","Glioma_GSE131928_10X",
"ILC","Glioma_GSE103224",
"ILC","Glioma_GSE102130",
"ILC","CRC_GSE146771_Smartseq2",
"ILC","CRC_GSE146771_10X",
"ILC","CRC_GSE139555",
"ILC","CRC_GSE136394",
"ILC","CRC_GSE122969_mouse_aPD1aTIM3",
"ILC","CRC_GSE120909_mouse_aPD1",
"ILC","CRC_GSE112865_mouse_aPD1",
"ILC","CRC_GSE108989",
"ILC","CLL_GSE125881",
"ILC","CLL_GSE111014",
"ILC","CHOL_GSE125449_aPD1aPDL1aCTLA4",
"ILC","BRCA_GSE138536",
"ILC","BRCA_GSE136206_mouse_aPD1aCTLA4",
"ILC","BRCA_GSE114727_inDrop",
"ILC","BRCA_GSE114727_10X",
"ILC","BRCA_GSE110686",
"ILC","BLCA_GSE130001",
"ILC","BCC_GSE123813_aPD1",
"ILC","AML_GSE147989",
"ILC","AML_GSE116256",
"ILC","ALL_GSE132509",
"B","UVM_GSE139829",0.09
"B","UCEC_GSE139555",
"B","STAD_GSE134520",
"B","SKCM_GSE72056",0.59
"B","SKCM_GSE148190",0.08
"B","SKCM_GSE139249",0.26
"B","SKCM_GSE123139",0.06
"B","SKCM_GSE120575_aPD1aCTLA4",0.56
"B","SKCM_GSE115978_aPD1",0.15
"B","SCC_GSE123813_aPD1",
"B","SARC_GSE119352_mouse_aPD1aCTLA4",
"B","PBMC_8K_10X",0.21
"B","PBMC_60K_10X",0.14
"B","PBMC_30K_10X",0.17
"B","PAAD_GSE111672",
"B","PAAD_CRA001160",0.02
"B","OV_GSE118828",
"B","NSCLC_GSE99254",
"B","NSCLC_GSE143423",
"B","NSCLC_GSE139555",0.19
"B","NSCLC_GSE131907",0.09
"B","NSCLC_GSE127471",0.28
"B","NSCLC_GSE127465",0.16
"B","NSCLC_EMTAB6149",0.01
"B","NHL_GSE128531",0.02
"B","NET_GSE140312",
"B","MM_GSE141299",
"B","MM_GSE117156",
"B","MCC_GSE118056_aPDL1",0.17
"B","MCC_GSE117988_aPD1aCTLA4",0.05
"B","MB_GSE119926",
"B","LIHC_GSE98638",
"B","LIHC_GSE140228_Smartseq2",0.4
"B","LIHC_GSE140228_10X",0.12
"B","LIHC_GSE125449_aPDL1aCTLA4",0
"B","KIRC_GSE145281_aPDL1",0.08
"B","KIRC_GSE139555",0.24
"B","KIRC_GSE111360",0.21
"B","HNSC_GSE139324",0.12
"B","HNSC_GSE103322",
"B","Glioma_GSE89567",
"B","Glioma_GSE84465",
"B","Glioma_GSE70630",
"B","Glioma_GSE148842",
"B","Glioma_GSE141982",
"B","Glioma_GSE139448",
"B","Glioma_GSE138794",
"B","Glioma_GSE135437",
"B","Glioma_GSE131928_Smartseq2",
"B","Glioma_GSE131928_10X",
"B","Glioma_GSE103224",
"B","Glioma_GSE102130",
"B","CRC_GSE146771_Smartseq2",0.63
"B","CRC_GSE146771_10X",0.02
"B","CRC_GSE139555",0.23
"B","CRC_GSE136394",
"B","CRC_GSE122969_mouse_aPD1aTIM3",
"B","CRC_GSE120909_mouse_aPD1",
"B","CRC_GSE112865_mouse_aPD1",
"B","CRC_GSE108989",
"B","CLL_GSE125881",
"B","CLL_GSE111014",0.01
"B","CHOL_GSE125449_aPD1aPDL1aCTLA4",0.06
"B","BRCA_GSE138536",
"B","BRCA_GSE136206_mouse_aPD1aCTLA4",0.02
"B","BRCA_GSE114727_inDrop",0.17
"B","BRCA_GSE114727_10X",
"B","BRCA_GSE110686",
"B","BLCA_GSE130001",
"B","BCC_GSE123813_aPD1",0.22
"B","AML_GSE147989",
"B","AML_GSE116256",0.14
"B","ALL_GSE132509",0.06
"Plasma","UVM_GSE139829",0
"Plasma","UCEC_GSE139555",
"Plasma","STAD_GSE134520",0.02
"Plasma","SKCM_GSE72056",
"Plasma","SKCM_GSE148190",
"Plasma","SKCM_GSE139249",
"Plasma","SKCM_GSE123139",0
"Plasma","SKCM_GSE120575_aPD1aCTLA4",0.02
"Plasma","SKCM_GSE115978_aPD1",
"Plasma","SCC_GSE123813_aPD1",
"Plasma","SARC_GSE119352_mouse_aPD1aCTLA4",
"Plasma","PBMC_8K_10X",
"Plasma","PBMC_60K_10X",
"Plasma","PBMC_30K_10X",0
"Plasma","PAAD_GSE111672",
"Plasma","PAAD_CRA001160",0.07
"Plasma","OV_GSE118828",
"Plasma","NSCLC_GSE99254",
"Plasma","NSCLC_GSE143423",0
"Plasma","NSCLC_GSE139555",0.01
"Plasma","NSCLC_GSE131907",0.02
"Plasma","NSCLC_GSE127471",
"Plasma","NSCLC_GSE127465",0.01
"Plasma","NSCLC_EMTAB6149",0
"Plasma","NHL_GSE128531",
"Plasma","NET_GSE140312",
"Plasma","MM_GSE141299",
"Plasma","MM_GSE117156",0
"Plasma","MCC_GSE118056_aPDL1",
"Plasma","MCC_GSE117988_aPD1aCTLA4",
"Plasma","MB_GSE119926",
"Plasma","LIHC_GSE98638",
"Plasma","LIHC_GSE140228_Smartseq2",0
"Plasma","LIHC_GSE140228_10X",0
"Plasma","LIHC_GSE125449_aPDL1aCTLA4",0
"Plasma","KIRC_GSE145281_aPDL1",0
"Plasma","KIRC_GSE139555",0.01
"Plasma","KIRC_GSE111360",0.01
"Plasma","HNSC_GSE139324",0
"Plasma","HNSC_GSE103322",0.04
"Plasma","Glioma_GSE89567",
"Plasma","Glioma_GSE84465",
"Plasma","Glioma_GSE70630",
"Plasma","Glioma_GSE148842",
"Plasma","Glioma_GSE141982",
"Plasma","Glioma_GSE139448",
"Plasma","Glioma_GSE138794",
"Plasma","Glioma_GSE135437",
"Plasma","Glioma_GSE131928_Smartseq2",
"Plasma","Glioma_GSE131928_10X",
"Plasma","Glioma_GSE103224",
"Plasma","Glioma_GSE102130",
"Plasma","CRC_GSE146771_Smartseq2",0.18
"Plasma","CRC_GSE146771_10X",0.01
"Plasma","CRC_GSE139555",0.09
"Plasma","CRC_GSE136394",
"Plasma","CRC_GSE122969_mouse_aPD1aTIM3",
"Plasma","CRC_GSE120909_mouse_aPD1",
"Plasma","CRC_GSE112865_mouse_aPD1",
"Plasma","CRC_GSE108989",
"Plasma","CLL_GSE125881",
"Plasma","CLL_GSE111014",
"Plasma","CHOL_GSE125449_aPD1aPDL1aCTLA4",0
"Plasma","BRCA_GSE138536",
"Plasma","BRCA_GSE136206_mouse_aPD1aCTLA4",0.06
"Plasma","BRCA_GSE114727_inDrop",
"Plasma","BRCA_GSE114727_10X",
"Plasma","BRCA_GSE110686",
"Plasma","BLCA_GSE130001",
"Plasma","BCC_GSE123813_aPD1",0
"Plasma","AML_GSE147989",
"Plasma","AML_GSE116256",0.02
"Plasma","ALL_GSE132509",
"DC","UVM_GSE139829",
"DC","UCEC_GSE139555",
"DC","STAD_GSE134520",0
"DC","SKCM_GSE72056",
"DC","SKCM_GSE148190",
"DC","SKCM_GSE139249",0
"DC","SKCM_GSE123139",0
"DC","SKCM_GSE120575_aPD1aCTLA4",0
"DC","SKCM_GSE115978_aPD1",
"DC","SCC_GSE123813_aPD1",
"DC","SARC_GSE119352_mouse_aPD1aCTLA4",0.02
"DC","PBMC_8K_10X",0.01
"DC","PBMC_60K_10X",0.01
"DC","PBMC_30K_10X",0.01
"DC","PAAD_GSE111672",
"DC","PAAD_CRA001160",0.02
"DC","OV_GSE118828",
"DC","NSCLC_GSE99254",
"DC","NSCLC_GSE143423",
"DC","NSCLC_GSE139555",0.01
"DC","NSCLC_GSE131907",0.04
"DC","NSCLC_GSE127471",
"DC","NSCLC_GSE127465",0.04
"DC","NSCLC_EMTAB6149",
"DC","NHL_GSE128531",
"DC","NET_GSE140312",
"DC","MM_GSE141299",
"DC","MM_GSE117156",
"DC","MCC_GSE118056_aPDL1",0.04
"DC","MCC_GSE117988_aPD1aCTLA4",
"DC","MB_GSE119926",
"DC","LIHC_GSE98638",
"DC","LIHC_GSE140228_Smartseq2",0.02
"DC","LIHC_GSE140228_10X",0
"DC","LIHC_GSE125449_aPDL1aCTLA4",
"DC","KIRC_GSE145281_aPDL1",0
"DC","KIRC_GSE139555",0
"DC","KIRC_GSE111360",0.01
"DC","HNSC_GSE139324",0
"DC","HNSC_GSE103322",
"DC","Glioma_GSE89567",
"DC","Glioma_GSE84465",
"DC","Glioma_GSE70630",
"DC","Glioma_GSE148842",
"DC","Glioma_GSE141982",
"DC","Glioma_GSE139448",
"DC","Glioma_GSE138794",
"DC","Glioma_GSE135437",
"DC","Glioma_GSE131928_Smartseq2",
"DC","Glioma_GSE131928_10X",
"DC","Glioma_GSE103224",
"DC","Glioma_GSE102130",
"DC","CRC_GSE146771_Smartseq2",
"DC","CRC_GSE146771_10X",
"DC","CRC_GSE139555",
"DC","CRC_GSE136394",
"DC","CRC_GSE122969_mouse_aPD1aTIM3",0
"DC","CRC_GSE120909_mouse_aPD1",0
"DC","CRC_GSE112865_mouse_aPD1",0.01
"DC","CRC_GSE108989",
"DC","CLL_GSE125881",
"DC","CLL_GSE111014",0
"DC","CHOL_GSE125449_aPD1aPDL1aCTLA4",
"DC","BRCA_GSE138536",
"DC","BRCA_GSE136206_mouse_aPD1aCTLA4",0.02
"DC","BRCA_GSE114727_inDrop",0.01
"DC","BRCA_GSE114727_10X",
"DC","BRCA_GSE110686",
"DC","BLCA_GSE130001",
"DC","BCC_GSE123813_aPD1",0.01
"DC","AML_GSE147989",
"DC","AML_GSE116256",
"DC","ALL_GSE132509",
"Mono/Macro","UVM_GSE139829",0.03
"Mono/Macro","UCEC_GSE139555",
"Mono/Macro","STAD_GSE134520",
"Mono/Macro","SKCM_GSE72056",0.1
"Mono/Macro","SKCM_GSE148190",0.01
"Mono/Macro","SKCM_GSE139249",0
"Mono/Macro","SKCM_GSE123139",0
"Mono/Macro","SKCM_GSE120575_aPD1aCTLA4",0.07
"Mono/Macro","SKCM_GSE115978_aPD1",0.01
"Mono/Macro","SCC_GSE123813_aPD1",
"Mono/Macro","SARC_GSE119352_mouse_aPD1aCTLA4",0.02
"Mono/Macro","PBMC_8K_10X",0.02
"Mono/Macro","PBMC_60K_10X",0
"Mono/Macro","PBMC_30K_10X",0.01
"Mono/Macro","PAAD_GSE111672",0.05
"Mono/Macro","PAAD_CRA001160",0.06
"Mono/Macro","OV_GSE118828",0.02
"Mono/Macro","NSCLC_GSE99254",0.04
"Mono/Macro","NSCLC_GSE143423",0.1
"Mono/Macro","NSCLC_GSE139555",0.01
"Mono/Macro","NSCLC_GSE131907",0.01
"Mono/Macro","NSCLC_GSE127471",0
"Mono/Macro","NSCLC_GSE127465",0.05
"Mono/Macro","NSCLC_EMTAB6149",0
"Mono/Macro","NHL_GSE128531",0.01
"Mono/Macro","NET_GSE140312",0.02
"Mono/Macro","MM_GSE141299",
"Mono/Macro","MM_GSE117156",0
"Mono/Macro","MCC_GSE118056_aPDL1",0
"Mono/Macro","MCC_GSE117988_aPD1aCTLA4",0
"Mono/Macro","MB_GSE119926",
"Mono/Macro","LIHC_GSE98638",
"Mono/Macro","LIHC_GSE140228_Smartseq2",0.02
"Mono/Macro","LIHC_GSE140228_10X",0
"Mono/Macro","LIHC_GSE125449_aPDL1aCTLA4",0
"Mono/Macro","KIRC_GSE145281_aPDL1",0
"Mono/Macro","KIRC_GSE139555",0
"Mono/Macro","KIRC_GSE111360",0
"Mono/Macro","HNSC_GSE139324",0.01
"Mono/Macro","HNSC_GSE103322",0.08
"Mono/Macro","Glioma_GSE89567",0.02
"Mono/Macro","Glioma_GSE84465",0.04
"Mono/Macro","Glioma_GSE70630",0.01
"Mono/Macro","Glioma_GSE148842",0.21
"Mono/Macro","Glioma_GSE141982",0
"Mono/Macro","Glioma_GSE139448",0.03
"Mono/Macro","Glioma_GSE138794",0.03
"Mono/Macro","Glioma_GSE135437",0
"Mono/Macro","Glioma_GSE131928_Smartseq2",0.07
"Mono/Macro","Glioma_GSE131928_10X",0.04
"Mono/Macro","Glioma_GSE103224",0.02
"Mono/Macro","Glioma_GSE102130",0
"Mono/Macro","CRC_GSE146771_Smartseq2",0.06
"Mono/Macro","CRC_GSE146771_10X",0
"Mono/Macro","CRC_GSE139555",0.04
"Mono/Macro","CRC_GSE136394",0
"Mono/Macro","CRC_GSE122969_mouse_aPD1aTIM3",0.03
"Mono/Macro","CRC_GSE120909_mouse_aPD1",0.05
"Mono/Macro","CRC_GSE112865_mouse_aPD1",0.06
"Mono/Macro","CRC_GSE108989",
"Mono/Macro","CLL_GSE125881",
"Mono/Macro","CLL_GSE111014",0
"Mono/Macro","CHOL_GSE125449_aPD1aPDL1aCTLA4",0.01
"Mono/Macro","BRCA_GSE138536",0.07
"Mono/Macro","BRCA_GSE136206_mouse_aPD1aCTLA4",0.08
"Mono/Macro","BRCA_GSE114727_inDrop",0.05
"Mono/Macro","BRCA_GSE114727_10X",
"Mono/Macro","BRCA_GSE110686",0.04
"Mono/Macro","BLCA_GSE130001",
"Mono/Macro","BCC_GSE123813_aPD1",0.09
"Mono/Macro","AML_GSE147989",
"Mono/Macro","AML_GSE116256",0
"Mono/Macro","ALL_GSE132509",0
"Mast","UVM_GSE139829",
"Mast","UCEC_GSE139555",
"Mast","STAD_GSE134520",0.02
"Mast","SKCM_GSE72056",
"Mast","SKCM_GSE148190",
"Mast","SKCM_GSE139249",
"Mast","SKCM_GSE123139",
"Mast","SKCM_GSE120575_aPD1aCTLA4",
"Mast","SKCM_GSE115978_aPD1",
"Mast","SCC_GSE123813_aPD1",
"Mast","SARC_GSE119352_mouse_aPD1aCTLA4",
"Mast","PBMC_8K_10X",
"Mast","PBMC_60K_10X",0.01
"Mast","PBMC_30K_10X",
"Mast","PAAD_GSE111672",0.07
"Mast","PAAD_CRA001160",
"Mast","OV_GSE118828",
"Mast","NSCLC_GSE99254",
"Mast","NSCLC_GSE143423",
"Mast","NSCLC_GSE139555",
"Mast","NSCLC_GSE131907",0
"Mast","NSCLC_GSE127471",
"Mast","NSCLC_GSE127465",0.01
"Mast","NSCLC_EMTAB6149",0
"Mast","NHL_GSE128531",
"Mast","NET_GSE140312",
"Mast","MM_GSE141299",
"Mast","MM_GSE117156",
"Mast","MCC_GSE118056_aPDL1",
"Mast","MCC_GSE117988_aPD1aCTLA4",
"Mast","MB_GSE119926",
"Mast","LIHC_GSE98638",
"Mast","LIHC_GSE140228_Smartseq2",0.03
"Mast","LIHC_GSE140228_10X",0.13
"Mast","LIHC_GSE125449_aPDL1aCTLA4",
"Mast","KIRC_GSE145281_aPDL1",0.07
"Mast","KIRC_GSE139555",0.06
"Mast","KIRC_GSE111360",0
"Mast","HNSC_GSE139324",0.05
"Mast","HNSC_GSE103322",0.02
"Mast","Glioma_GSE89567",
"Mast","Glioma_GSE84465",
"Mast","Glioma_GSE70630",
"Mast","Glioma_GSE148842",
"Mast","Glioma_GSE141982",
"Mast","Glioma_GSE139448",0.01
"Mast","Glioma_GSE138794",
"Mast","Glioma_GSE135437",
"Mast","Glioma_GSE131928_Smartseq2",
"Mast","Glioma_GSE131928_10X",
"Mast","Glioma_GSE103224",
"Mast","Glioma_GSE102130",
"Mast","CRC_GSE146771_Smartseq2",0.05
"Mast","CRC_GSE146771_10X",0
"Mast","CRC_GSE139555",0.18
"Mast","CRC_GSE136394",
"Mast","CRC_GSE122969_mouse_aPD1aTIM3",
"Mast","CRC_GSE120909_mouse_aPD1",
"Mast","CRC_GSE112865_mouse_aPD1",
"Mast","CRC_GSE108989",
"Mast","CLL_GSE125881",
"Mast","CLL_GSE111014",
"Mast","CHOL_GSE125449_aPD1aPDL1aCTLA4",
"Mast","BRCA_GSE138536",
"Mast","BRCA_GSE136206_mouse_aPD1aCTLA4",
"Mast","BRCA_GSE114727_inDrop",0.01
"Mast","BRCA_GSE114727_10X",
"Mast","BRCA_GSE110686",
"Mast","BLCA_GSE130001",
"Mast","BCC_GSE123813_aPD1",0.08
"Mast","AML_GSE147989",
"Mast","AML_GSE116256",
"Mast","ALL_GSE132509",
"Neutrophils","UVM_GSE139829",
"Neutrophils","UCEC_GSE139555",
"Neutrophils","STAD_GSE134520",
"Neutrophils","SKCM_GSE72056",
"Neutrophils","SKCM_GSE148190",
"Neutrophils","SKCM_GSE139249",
"Neutrophils","SKCM_GSE123139",
"Neutrophils","SKCM_GSE120575_aPD1aCTLA4",
"Neutrophils","SKCM_GSE115978_aPD1",
"Neutrophils","SCC_GSE123813_aPD1",
"Neutrophils","SARC_GSE119352_mouse_aPD1aCTLA4",
"Neutrophils","PBMC_8K_10X",
"Neutrophils","PBMC_60K_10X",
"Neutrophils","PBMC_30K_10X",
"Neutrophils","PAAD_GSE111672",0.44
"Neutrophils","PAAD_CRA001160",
"Neutrophils","OV_GSE118828",
"Neutrophils","NSCLC_GSE99254",
"Neutrophils","NSCLC_GSE143423",
"Neutrophils","NSCLC_GSE139555",
"Neutrophils","NSCLC_GSE131907",
"Neutrophils","NSCLC_GSE127471",
"Neutrophils","NSCLC_GSE127465",0
"Neutrophils","NSCLC_EMTAB6149",
"Neutrophils","NHL_GSE128531",
"Neutrophils","NET_GSE140312",
"Neutrophils","MM_GSE141299",
"Neutrophils","MM_GSE117156",
"Neutrophils","MCC_GSE118056_aPDL1",
"Neutrophils","MCC_GSE117988_aPD1aCTLA4",
"Neutrophils","MB_GSE119926",
"Neutrophils","LIHC_GSE98638",
"Neutrophils","LIHC_GSE140228_Smartseq2",
"Neutrophils","LIHC_GSE140228_10X",
"Neutrophils","LIHC_GSE125449_aPDL1aCTLA4",
"Neutrophils","KIRC_GSE145281_aPDL1",
"Neutrophils","KIRC_GSE139555",
"Neutrophils","KIRC_GSE111360",
"Neutrophils","HNSC_GSE139324",
"Neutrophils","HNSC_GSE103322",
"Neutrophils","Glioma_GSE89567",
"Neutrophils","Glioma_GSE84465",
"Neutrophils","Glioma_GSE70630",
"Neutrophils","Glioma_GSE148842",
"Neutrophils","Glioma_GSE141982",
"Neutrophils","Glioma_GSE139448",
"Neutrophils","Glioma_GSE138794",
"Neutrophils","Glioma_GSE135437",
"Neutrophils","Glioma_GSE131928_Smartseq2",
"Neutrophils","Glioma_GSE131928_10X",
"Neutrophils","Glioma_GSE103224",
"Neutrophils","Glioma_GSE102130",
"Neutrophils","CRC_GSE146771_Smartseq2",
"Neutrophils","CRC_GSE146771_10X",
"Neutrophils","CRC_GSE139555",
"Neutrophils","CRC_GSE136394",
"Neutrophils","CRC_GSE122969_mouse_aPD1aTIM3",
"Neutrophils","CRC_GSE120909_mouse_aPD1",0
"Neutrophils","CRC_GSE112865_mouse_aPD1",0.08
"Neutrophils","CRC_GSE108989",
"Neutrophils","CLL_GSE125881",
"Neutrophils","CLL_GSE111014",
"Neutrophils","CHOL_GSE125449_aPD1aPDL1aCTLA4",
"Neutrophils","BRCA_GSE138536",
"Neutrophils","BRCA_GSE136206_mouse_aPD1aCTLA4",0.12
"Neutrophils","BRCA_GSE114727_inDrop",0.04
"Neutrophils","BRCA_GSE114727_10X",
"Neutrophils","BRCA_GSE110686",
"Neutrophils","BLCA_GSE130001",
"Neutrophils","BCC_GSE123813_aPD1",
"Neutrophils","AML_GSE147989",
"Neutrophils","AML_GSE116256",
"Neutrophils","ALL_GSE132509",
"HSC","UVM_GSE139829",
"HSC","UCEC_GSE139555",
"HSC","STAD_GSE134520",
"HSC","SKCM_GSE72056",
"HSC","SKCM_GSE148190",
"HSC","SKCM_GSE139249",
"HSC","SKCM_GSE123139",
"HSC","SKCM_GSE120575_aPD1aCTLA4",
"HSC","SKCM_GSE115978_aPD1",
"HSC","SCC_GSE123813_aPD1",
"HSC","SARC_GSE119352_mouse_aPD1aCTLA4",
"HSC","PBMC_8K_10X",
"HSC","PBMC_60K_10X",
"HSC","PBMC_30K_10X",
"HSC","PAAD_GSE111672",
"HSC","PAAD_CRA001160",
"HSC","OV_GSE118828",
"HSC","NSCLC_GSE99254",
"HSC","NSCLC_GSE143423",
"HSC","NSCLC_GSE139555",
"HSC","NSCLC_GSE131907",
"HSC","NSCLC_GSE127471",
"HSC","NSCLC_GSE127465",
"HSC","NSCLC_EMTAB6149",
"HSC","NHL_GSE128531",
"HSC","NET_GSE140312",
"HSC","MM_GSE141299",
"HSC","MM_GSE117156",
"HSC","MCC_GSE118056_aPDL1",
"HSC","MCC_GSE117988_aPD1aCTLA4",
"HSC","MB_GSE119926",
"HSC","LIHC_GSE98638",
"HSC","LIHC_GSE140228_Smartseq2",
"HSC","LIHC_GSE140228_10X",
"HSC","LIHC_GSE125449_aPDL1aCTLA4",
"HSC","KIRC_GSE145281_aPDL1",
"HSC","KIRC_GSE139555",
"HSC","KIRC_GSE111360",
"HSC","HNSC_GSE139324",
"HSC","HNSC_GSE103322",
"HSC","Glioma_GSE89567",
"HSC","Glioma_GSE84465",
"HSC","Glioma_GSE70630",
"HSC","Glioma_GSE148842",
"HSC","Glioma_GSE141982",
"HSC","Glioma_GSE139448",
"HSC","Glioma_GSE138794",
"HSC","Glioma_GSE135437",
"HSC","Glioma_GSE131928_Smartseq2",
"HSC","Glioma_GSE131928_10X",
"HSC","Glioma_GSE103224",
"HSC","Glioma_GSE102130",
"HSC","CRC_GSE146771_Smartseq2",
"HSC","CRC_GSE146771_10X",
"HSC","CRC_GSE139555",
"HSC","CRC_GSE136394",
"HSC","CRC_GSE122969_mouse_aPD1aTIM3",
"HSC","CRC_GSE120909_mouse_aPD1",
"HSC","CRC_GSE112865_mouse_aPD1",
"HSC","CRC_GSE108989",
"HSC","CLL_GSE125881",
"HSC","CLL_GSE111014",
"HSC","CHOL_GSE125449_aPD1aPDL1aCTLA4",
"HSC","BRCA_GSE138536",
"HSC","BRCA_GSE136206_mouse_aPD1aCTLA4",
"HSC","BRCA_GSE114727_inDrop",
"HSC","BRCA_GSE114727_10X",
"HSC","BRCA_GSE110686",
"HSC","BLCA_GSE130001",
"HSC","BCC_GSE123813_aPD1",
"HSC","AML_GSE147989",0.05
"HSC","AML_GSE116256",0
"HSC","ALL_GSE132509",
"Endothelial","UVM_GSE139829",0.3
"Endothelial","UCEC_GSE139555",
"Endothelial","STAD_GSE134520",
"Endothelial","SKCM_GSE72056",1.07
"Endothelial","SKCM_GSE148190",
"Endothelial","SKCM_GSE139249",
"Endothelial","SKCM_GSE123139",
"Endothelial","SKCM_GSE120575_aPD1aCTLA4",
"Endothelial","SKCM_GSE115978_aPD1",0.27
"Endothelial","SCC_GSE123813_aPD1",
"Endothelial","SARC_GSE119352_mouse_aPD1aCTLA4",
"Endothelial","PBMC_8K_10X",
"Endothelial","PBMC_60K_10X",
"Endothelial","PBMC_30K_10X",
"Endothelial","PAAD_GSE111672",0.6
"Endothelial","PAAD_CRA001160",0.13
"Endothelial","OV_GSE118828",0.2
"Endothelial","NSCLC_GSE99254",
"Endothelial","NSCLC_GSE143423",0.19
"Endothelial","NSCLC_GSE139555",
"Endothelial","NSCLC_GSE131907",0.24
"Endothelial","NSCLC_GSE127471",
"Endothelial","NSCLC_GSE127465",0.15
"Endothelial","NSCLC_EMTAB6149",0.01
"Endothelial","NHL_GSE128531",0.17
"Endothelial","NET_GSE140312",0.25
"Endothelial","MM_GSE141299",
"Endothelial","MM_GSE117156",
"Endothelial","MCC_GSE118056_aPDL1",
"Endothelial","MCC_GSE117988_aPD1aCTLA4",
"Endothelial","MB_GSE119926",
"Endothelial","LIHC_GSE98638",
"Endothelial","LIHC_GSE140228_Smartseq2",
"Endothelial","LIHC_GSE140228_10X",
"Endothelial","LIHC_GSE125449_aPDL1aCTLA4",0.33
"Endothelial","KIRC_GSE145281_aPDL1",
"Endothelial","KIRC_GSE139555",0.34
"Endothelial","KIRC_GSE111360",
"Endothelial","HNSC_GSE139324",
"Endothelial","HNSC_GSE103322",0.87
"Endothelial","Glioma_GSE89567",
"Endothelial","Glioma_GSE84465",
"Endothelial","Glioma_GSE70630",
"Endothelial","Glioma_GSE148842",
"Endothelial","Glioma_GSE141982",0.1
"Endothelial","Glioma_GSE139448",0.04
"Endothelial","Glioma_GSE138794",0.09
"Endothelial","Glioma_GSE135437",
"Endothelial","Glioma_GSE131928_Smartseq2",
"Endothelial","Glioma_GSE131928_10X",
"Endothelial","Glioma_GSE103224",0.07
"Endothelial","Glioma_GSE102130",
"Endothelial","CRC_GSE146771_Smartseq2",1.42
"Endothelial","CRC_GSE146771_10X",
"Endothelial","CRC_GSE139555",
"Endothelial","CRC_GSE136394",
"Endothelial","CRC_GSE122969_mouse_aPD1aTIM3",
"Endothelial","CRC_GSE120909_mouse_aPD1",
"Endothelial","CRC_GSE112865_mouse_aPD1",
"Endothelial","CRC_GSE108989",
"Endothelial","CLL_GSE125881",
"Endothelial","CLL_GSE111014",
"Endothelial","CHOL_GSE125449_aPD1aPDL1aCTLA4",0.2
"Endothelial","BRCA_GSE138536",
"Endothelial","BRCA_GSE136206_mouse_aPD1aCTLA4",0.27
"Endothelial","BRCA_GSE114727_inDrop",0.33
"Endothelial","BRCA_GSE114727_10X",
"Endothelial","BRCA_GSE110686",
"Endothelial","BLCA_GSE130001",0.27
"Endothelial","BCC_GSE123813_aPD1",0.73
"Endothelial","AML_GSE147989",
"Endothelial","AML_GSE116256",
"Endothelial","ALL_GSE132509",
"Fibroblasts","UVM_GSE139829",
"Fibroblasts","UCEC_GSE139555",0.28
"Fibroblasts","STAD_GSE134520",0.03
"Fibroblasts","SKCM_GSE72056",1.91
"Fibroblasts","SKCM_GSE148190",
"Fibroblasts","SKCM_GSE139249",
"Fibroblasts","SKCM_GSE123139",0.04
"Fibroblasts","SKCM_GSE120575_aPD1aCTLA4",
"Fibroblasts","SKCM_GSE115978_aPD1",0.71
"Fibroblasts","SCC_GSE123813_aPD1",
"Fibroblasts","SARC_GSE119352_mouse_aPD1aCTLA4",0.05
"Fibroblasts","PBMC_8K_10X",
"Fibroblasts","PBMC_60K_10X",
"Fibroblasts","PBMC_30K_10X",
"Fibroblasts","PAAD_GSE111672",0.24
"Fibroblasts","PAAD_CRA001160",0.24
"Fibroblasts","OV_GSE118828",0.42
"Fibroblasts","NSCLC_GSE99254",
"Fibroblasts","NSCLC_GSE143423",
"Fibroblasts","NSCLC_GSE139555",
"Fibroblasts","NSCLC_GSE131907",0.23
"Fibroblasts","NSCLC_GSE127471",
"Fibroblasts","NSCLC_GSE127465",0.08
"Fibroblasts","NSCLC_EMTAB6149",0.01
"Fibroblasts","NHL_GSE128531",0.36
"Fibroblasts","NET_GSE140312",0.08
"Fibroblasts","MM_GSE141299",
"Fibroblasts","MM_GSE117156",
"Fibroblasts","MCC_GSE118056_aPDL1",
"Fibroblasts","MCC_GSE117988_aPD1aCTLA4",0.43
"Fibroblasts","MB_GSE119926",0.01
"Fibroblasts","LIHC_GSE98638",
"Fibroblasts","LIHC_GSE140228_Smartseq2",
"Fibroblasts","LIHC_GSE140228_10X",
"Fibroblasts","LIHC_GSE125449_aPDL1aCTLA4",0.05
"Fibroblasts","KIRC_GSE145281_aPDL1",
"Fibroblasts","KIRC_GSE139555",
"Fibroblasts","KIRC_GSE111360",0.18
"Fibroblasts","HNSC_GSE139324",
"Fibroblasts","HNSC_GSE103322",1.23
"Fibroblasts","Glioma_GSE89567",
"Fibroblasts","Glioma_GSE84465",
"Fibroblasts","Glioma_GSE70630",
"Fibroblasts","Glioma_GSE148842",
"Fibroblasts","Glioma_GSE141982",
"Fibroblasts","Glioma_GSE139448",
"Fibroblasts","Glioma_GSE138794",
"Fibroblasts","Glioma_GSE135437",
"Fibroblasts","Glioma_GSE131928_Smartseq2",
"Fibroblasts","Glioma_GSE131928_10X",
"Fibroblasts","Glioma_GSE103224",
"Fibroblasts","Glioma_GSE102130",
"Fibroblasts","CRC_GSE146771_Smartseq2",0.61
"Fibroblasts","CRC_GSE146771_10X",
"Fibroblasts","CRC_GSE139555",
"Fibroblasts","CRC_GSE136394",
"Fibroblasts","CRC_GSE122969_mouse_aPD1aTIM3",0.02
"Fibroblasts","CRC_GSE120909_mouse_aPD1",
"Fibroblasts","CRC_GSE112865_mouse_aPD1",
"Fibroblasts","CRC_GSE108989",
"Fibroblasts","CLL_GSE125881",
"Fibroblasts","CLL_GSE111014",
"Fibroblasts","CHOL_GSE125449_aPD1aPDL1aCTLA4",0.03
"Fibroblasts","BRCA_GSE138536",0.4
"Fibroblasts","BRCA_GSE136206_mouse_aPD1aCTLA4",0.04
"Fibroblasts","BRCA_GSE114727_inDrop",0.33
"Fibroblasts","BRCA_GSE114727_10X",
"Fibroblasts","BRCA_GSE110686",
"Fibroblasts","BLCA_GSE130001",0.18
"Fibroblasts","BCC_GSE123813_aPD1",0.82
"Fibroblasts","AML_GSE147989",
"Fibroblasts","AML_GSE116256",
"Fibroblasts","ALL_GSE132509",
"Myofibroblasts","UVM_GSE139829",
"Myofibroblasts","UCEC_GSE139555",
"Myofibroblasts","STAD_GSE134520",0.01
"Myofibroblasts","SKCM_GSE72056",
"Myofibroblasts","SKCM_GSE148190",
"Myofibroblasts","SKCM_GSE139249",0.06
"Myofibroblasts","SKCM_GSE123139",
"Myofibroblasts","SKCM_GSE120575_aPD1aCTLA4",
"Myofibroblasts","SKCM_GSE115978_aPD1",
"Myofibroblasts","SCC_GSE123813_aPD1",
"Myofibroblasts","SARC_GSE119352_mouse_aPD1aCTLA4",
"Myofibroblasts","PBMC_8K_10X",
"Myofibroblasts","PBMC_60K_10X",
"Myofibroblasts","PBMC_30K_10X",
"Myofibroblasts","PAAD_GSE111672",
"Myofibroblasts","PAAD_CRA001160",
"Myofibroblasts","OV_GSE118828",0.02
"Myofibroblasts","NSCLC_GSE99254",
"Myofibroblasts","NSCLC_GSE143423",
"Myofibroblasts","NSCLC_GSE139555",
"Myofibroblasts","NSCLC_GSE131907",
"Myofibroblasts","NSCLC_GSE127471",
"Myofibroblasts","NSCLC_GSE127465",
"Myofibroblasts","NSCLC_EMTAB6149",
"Myofibroblasts","NHL_GSE128531",
"Myofibroblasts","NET_GSE140312",
"Myofibroblasts","MM_GSE141299",
"Myofibroblasts","MM_GSE117156",
"Myofibroblasts","MCC_GSE118056_aPDL1",0
"Myofibroblasts","MCC_GSE117988_aPD1aCTLA4",
"Myofibroblasts","MB_GSE119926",
"Myofibroblasts","LIHC_GSE98638",
"Myofibroblasts","LIHC_GSE140228_Smartseq2",
"Myofibroblasts","LIHC_GSE140228_10X",
"Myofibroblasts","LIHC_GSE125449_aPDL1aCTLA4",
"Myofibroblasts","KIRC_GSE145281_aPDL1",
"Myofibroblasts","KIRC_GSE139555",
"Myofibroblasts","KIRC_GSE111360",
"Myofibroblasts","HNSC_GSE139324",
"Myofibroblasts","HNSC_GSE103322",0.21
"Myofibroblasts","Glioma_GSE89567",
"Myofibroblasts","Glioma_GSE84465",
"Myofibroblasts","Glioma_GSE70630",
"Myofibroblasts","Glioma_GSE148842",
"Myofibroblasts","Glioma_GSE141982",
"Myofibroblasts","Glioma_GSE139448",
"Myofibroblasts","Glioma_GSE138794",
"Myofibroblasts","Glioma_GSE135437",
"Myofibroblasts","Glioma_GSE131928_Smartseq2",
"Myofibroblasts","Glioma_GSE131928_10X",
"Myofibroblasts","Glioma_GSE103224",
"Myofibroblasts","Glioma_GSE102130",
"Myofibroblasts","CRC_GSE146771_Smartseq2",
"Myofibroblasts","CRC_GSE146771_10X",
"Myofibroblasts","CRC_GSE139555",0.07
"Myofibroblasts","CRC_GSE136394",
"Myofibroblasts","CRC_GSE122969_mouse_aPD1aTIM3",
"Myofibroblasts","CRC_GSE120909_mouse_aPD1",
"Myofibroblasts","CRC_GSE112865_mouse_aPD1",
"Myofibroblasts","CRC_GSE108989",
"Myofibroblasts","CLL_GSE125881",
"Myofibroblasts","CLL_GSE111014",
"Myofibroblasts","CHOL_GSE125449_aPD1aPDL1aCTLA4",
"Myofibroblasts","BRCA_GSE138536",0.05
"Myofibroblasts","BRCA_GSE136206_mouse_aPD1aCTLA4",
"Myofibroblasts","BRCA_GSE114727_inDrop",0.26
"Myofibroblasts","BRCA_GSE114727_10X",
"Myofibroblasts","BRCA_GSE110686",
"Myofibroblasts","BLCA_GSE130001",0.1
"Myofibroblasts","BCC_GSE123813_aPD1",0.28
"Myofibroblasts","AML_GSE147989",
"Myofibroblasts","AML_GSE116256",
"Myofibroblasts","ALL_GSE132509",
"Epithelial","UVM_GSE139829",
"Epithelial","UCEC_GSE139555",
"Epithelial","STAD_GSE134520",
"Epithelial","SKCM_GSE72056",
"Epithelial","SKCM_GSE148190",
"Epithelial","SKCM_GSE139249",
"Epithelial","SKCM_GSE123139",
"Epithelial","SKCM_GSE120575_aPD1aCTLA4",
"Epithelial","SKCM_GSE115978_aPD1",
"Epithelial","SCC_GSE123813_aPD1",
"Epithelial","SARC_GSE119352_mouse_aPD1aCTLA4",
"Epithelial","PBMC_8K_10X",
"Epithelial","PBMC_60K_10X",
"Epithelial","PBMC_30K_10X",
"Epithelial","PAAD_GSE111672",
"Epithelial","PAAD_CRA001160",
"Epithelial","OV_GSE118828",
"Epithelial","NSCLC_GSE99254",
"Epithelial","NSCLC_GSE143423",
"Epithelial","NSCLC_GSE139555",
"Epithelial","NSCLC_GSE131907",0.19
"Epithelial","NSCLC_GSE127471",
"Epithelial","NSCLC_GSE127465",
"Epithelial","NSCLC_EMTAB6149",
"Epithelial","NHL_GSE128531",
"Epithelial","NET_GSE140312",
"Epithelial","MM_GSE141299",
"Epithelial","MM_GSE117156",
"Epithelial","MCC_GSE118056_aPDL1",
"Epithelial","MCC_GSE117988_aPD1aCTLA4",
"Epithelial","MB_GSE119926",
"Epithelial","LIHC_GSE98638",
"Epithelial","LIHC_GSE140228_Smartseq2",
"Epithelial","LIHC_GSE140228_10X",
"Epithelial","LIHC_GSE125449_aPDL1aCTLA4",
"Epithelial","KIRC_GSE145281_aPDL1",
"Epithelial","KIRC_GSE139555",
"Epithelial","KIRC_GSE111360",
"Epithelial","HNSC_GSE139324",
"Epithelial","HNSC_GSE103322",
"Epithelial","Glioma_GSE89567",
"Epithelial","Glioma_GSE84465",
"Epithelial","Glioma_GSE70630",
"Epithelial","Glioma_GSE148842",
"Epithelial","Glioma_GSE141982",
"Epithelial","Glioma_GSE139448",
"Epithelial","Glioma_GSE138794",
"Epithelial","Glioma_GSE135437",
"Epithelial","Glioma_GSE131928_Smartseq2",
"Epithelial","Glioma_GSE131928_10X",
"Epithelial","Glioma_GSE103224",
"Epithelial","Glioma_GSE102130",
"Epithelial","CRC_GSE146771_Smartseq2",
"Epithelial","CRC_GSE146771_10X",
"Epithelial","CRC_GSE139555",
"Epithelial","CRC_GSE136394",
"Epithelial","CRC_GSE122969_mouse_aPD1aTIM3",
"Epithelial","CRC_GSE120909_mouse_aPD1",
"Epithelial","CRC_GSE112865_mouse_aPD1",
"Epithelial","CRC_GSE108989",
"Epithelial","CLL_GSE125881",
"Epithelial","CLL_GSE111014",
"Epithelial","CHOL_GSE125449_aPD1aPDL1aCTLA4",
"Epithelial","BRCA_GSE138536",0.02
"Epithelial","BRCA_GSE136206_mouse_aPD1aCTLA4",
"Epithelial","BRCA_GSE114727_inDrop",
"Epithelial","BRCA_GSE114727_10X",
"Epithelial","BRCA_GSE110686",
"Epithelial","BLCA_GSE130001",0.02
"Epithelial","BCC_GSE123813_aPD1",
"Epithelial","AML_GSE147989",
"Epithelial","AML_GSE116256",
"Epithelial","ALL_GSE132509",
"Malignant","UVM_GSE139829",0.15
"Malignant","UCEC_GSE139555",
"Malignant","STAD_GSE134520",0.03
"Malignant","SKCM_GSE72056",0.11
"Malignant","SKCM_GSE148190",
"Malignant","SKCM_GSE139249",
"Malignant","SKCM_GSE123139",
"Malignant","SKCM_GSE120575_aPD1aCTLA4",
"Malignant","SKCM_GSE115978_aPD1",0.04
"Malignant","SCC_GSE123813_aPD1",
"Malignant","SARC_GSE119352_mouse_aPD1aCTLA4",
"Malignant","PBMC_8K_10X",
"Malignant","PBMC_60K_10X",
"Malignant","PBMC_30K_10X",
"Malignant","PAAD_GSE111672",0.46
"Malignant","PAAD_CRA001160",0.2
"Malignant","OV_GSE118828",0.26
"Malignant","NSCLC_GSE99254",
"Malignant","NSCLC_GSE143423",0.22
"Malignant","NSCLC_GSE139555",
"Malignant","NSCLC_GSE131907",
"Malignant","NSCLC_GSE127471",
"Malignant","NSCLC_GSE127465",0.15
"Malignant","NSCLC_EMTAB6149",0.01
"Malignant","NHL_GSE128531",
"Malignant","NET_GSE140312",0.01
"Malignant","MM_GSE141299",0.01
"Malignant","MM_GSE117156",0.01
"Malignant","MCC_GSE118056_aPDL1",0
"Malignant","MCC_GSE117988_aPD1aCTLA4",0
"Malignant","MB_GSE119926",0.01
"Malignant","LIHC_GSE98638",
"Malignant","LIHC_GSE140228_Smartseq2",
"Malignant","LIHC_GSE140228_10X",
"Malignant","LIHC_GSE125449_aPDL1aCTLA4",0.03
"Malignant","KIRC_GSE145281_aPDL1",
"Malignant","KIRC_GSE139555",
"Malignant","KIRC_GSE111360",
"Malignant","HNSC_GSE139324",
"Malignant","HNSC_GSE103322",0.5
"Malignant","Glioma_GSE89567",
"Malignant","Glioma_GSE84465",0.54
"Malignant","Glioma_GSE70630",
"Malignant","Glioma_GSE148842",0.85
"Malignant","Glioma_GSE141982",0.08
"Malignant","Glioma_GSE139448",0.32
"Malignant","Glioma_GSE138794",0.25
"Malignant","Glioma_GSE135437",
"Malignant","Glioma_GSE131928_Smartseq2",
"Malignant","Glioma_GSE131928_10X",0.25
"Malignant","Glioma_GSE103224",
"Malignant","Glioma_GSE102130",
"Malignant","CRC_GSE146771_Smartseq2",0.69
"Malignant","CRC_GSE146771_10X",
"Malignant","CRC_GSE139555",
"Malignant","CRC_GSE136394",
"Malignant","CRC_GSE122969_mouse_aPD1aTIM3",
"Malignant","CRC_GSE120909_mouse_aPD1",
"Malignant","CRC_GSE112865_mouse_aPD1",
"Malignant","CRC_GSE108989",
"Malignant","CLL_GSE125881",
"Malignant","CLL_GSE111014",
"Malignant","CHOL_GSE125449_aPD1aPDL1aCTLA4",0.61
"Malignant","BRCA_GSE138536",
"Malignant","BRCA_GSE136206_mouse_aPD1aCTLA4",0.1
"Malignant","BRCA_GSE114727_inDrop",
"Malignant","BRCA_GSE114727_10X",
"Malignant","BRCA_GSE110686",
"Malignant","BLCA_GSE130001",
"Malignant","BCC_GSE123813_aPD1",0.01
"Malignant","AML_GSE147989",
"Malignant","AML_GSE116256",0.02
"Malignant","ALL_GSE132509",0.22
"AC-like Malignant","UVM_GSE139829",
"AC-like Malignant","UCEC_GSE139555",
"AC-like Malignant","STAD_GSE134520",
"AC-like Malignant","SKCM_GSE72056",
"AC-like Malignant","SKCM_GSE148190",
"AC-like Malignant","SKCM_GSE139249",
"AC-like Malignant","SKCM_GSE123139",
"AC-like Malignant","SKCM_GSE120575_aPD1aCTLA4",
"AC-like Malignant","SKCM_GSE115978_aPD1",
"AC-like Malignant","SCC_GSE123813_aPD1",
"AC-like Malignant","SARC_GSE119352_mouse_aPD1aCTLA4",
"AC-like Malignant","PBMC_8K_10X",
"AC-like Malignant","PBMC_60K_10X",
"AC-like Malignant","PBMC_30K_10X",
"AC-like Malignant","PAAD_GSE111672",
"AC-like Malignant","PAAD_CRA001160",
"AC-like Malignant","OV_GSE118828",
"AC-like Malignant","NSCLC_GSE99254",
"AC-like Malignant","NSCLC_GSE143423",
"AC-like Malignant","NSCLC_GSE139555",
"AC-like Malignant","NSCLC_GSE131907",
"AC-like Malignant","NSCLC_GSE127471",
"AC-like Malignant","NSCLC_GSE127465",
"AC-like Malignant","NSCLC_EMTAB6149",
"AC-like Malignant","NHL_GSE128531",
"AC-like Malignant","NET_GSE140312",
"AC-like Malignant","MM_GSE141299",
"AC-like Malignant","MM_GSE117156",
"AC-like Malignant","MCC_GSE118056_aPDL1",
"AC-like Malignant","MCC_GSE117988_aPD1aCTLA4",
"AC-like Malignant","MB_GSE119926",
"AC-like Malignant","LIHC_GSE98638",
"AC-like Malignant","LIHC_GSE140228_Smartseq2",
"AC-like Malignant","LIHC_GSE140228_10X",
"AC-like Malignant","LIHC_GSE125449_aPDL1aCTLA4",
"AC-like Malignant","KIRC_GSE145281_aPDL1",
"AC-like Malignant","KIRC_GSE139555",
"AC-like Malignant","KIRC_GSE111360",
"AC-like Malignant","HNSC_GSE139324",
"AC-like Malignant","HNSC_GSE103322",
"AC-like Malignant","Glioma_GSE89567",1.09
"AC-like Malignant","Glioma_GSE84465",0.73
"AC-like Malignant","Glioma_GSE70630",1.9
"AC-like Malignant","Glioma_GSE148842",0.33
"AC-like Malignant","Glioma_GSE141982",
"AC-like Malignant","Glioma_GSE139448",
"AC-like Malignant","Glioma_GSE138794",
"AC-like Malignant","Glioma_GSE135437",
"AC-like Malignant","Glioma_GSE131928_Smartseq2",1.62
"AC-like Malignant","Glioma_GSE131928_10X",0.23
"AC-like Malignant","Glioma_GSE103224",0.22
"AC-like Malignant","Glioma_GSE102130",2.77
"AC-like Malignant","CRC_GSE146771_Smartseq2",
"AC-like Malignant","CRC_GSE146771_10X",
"AC-like Malignant","CRC_GSE139555",
"AC-like Malignant","CRC_GSE136394",
"AC-like Malignant","CRC_GSE122969_mouse_aPD1aTIM3",
"AC-like Malignant","CRC_GSE120909_mouse_aPD1",
"AC-like Malignant","CRC_GSE112865_mouse_aPD1",
"AC-like Malignant","CRC_GSE108989",
"AC-like Malignant","CLL_GSE125881",
"AC-like Malignant","CLL_GSE111014",
"AC-like Malignant","CHOL_GSE125449_aPD1aPDL1aCTLA4",
"AC-like Malignant","BRCA_GSE138536",
"AC-like Malignant","BRCA_GSE136206_mouse_aPD1aCTLA4",
"AC-like Malignant","BRCA_GSE114727_inDrop",
"AC-like Malignant","BRCA_GSE114727_10X",
"AC-like Malignant","BRCA_GSE110686",
"AC-like Malignant","BLCA_GSE130001",
"AC-like Malignant","BCC_GSE123813_aPD1",
"AC-like Malignant","AML_GSE147989",
"AC-like Malignant","AML_GSE116256",
"AC-like Malignant","ALL_GSE132509",
"MES-like Malignant","UVM_GSE139829",
"MES-like Malignant","UCEC_GSE139555",
"MES-like Malignant","STAD_GSE134520",
"MES-like Malignant","SKCM_GSE72056",
"MES-like Malignant","SKCM_GSE148190",
"MES-like Malignant","SKCM_GSE139249",
"MES-like Malignant","SKCM_GSE123139",
"MES-like Malignant","SKCM_GSE120575_aPD1aCTLA4",
"MES-like Malignant","SKCM_GSE115978_aPD1",
"MES-like Malignant","SCC_GSE123813_aPD1",
"MES-like Malignant","SARC_GSE119352_mouse_aPD1aCTLA4",
"MES-like Malignant","PBMC_8K_10X",
"MES-like Malignant","PBMC_60K_10X",
"MES-like Malignant","PBMC_30K_10X",
"MES-like Malignant","PAAD_GSE111672",
"MES-like Malignant","PAAD_CRA001160",
"MES-like Malignant","OV_GSE118828",
"MES-like Malignant","NSCLC_GSE99254",
"MES-like Malignant","NSCLC_GSE143423",
"MES-like Malignant","NSCLC_GSE139555",
"MES-like Malignant","NSCLC_GSE131907",
"MES-like Malignant","NSCLC_GSE127471",
"MES-like Malignant","NSCLC_GSE127465",
"MES-like Malignant","NSCLC_EMTAB6149",
"MES-like Malignant","NHL_GSE128531",
"MES-like Malignant","NET_GSE140312",
"MES-like Malignant","MM_GSE141299",
"MES-like Malignant","MM_GSE117156",
"MES-like Malignant","MCC_GSE118056_aPDL1",
"MES-like Malignant","MCC_GSE117988_aPD1aCTLA4",
"MES-like Malignant","MB_GSE119926",
"MES-like Malignant","LIHC_GSE98638",
"MES-like Malignant","LIHC_GSE140228_Smartseq2",
"MES-like Malignant","LIHC_GSE140228_10X",
"MES-like Malignant","LIHC_GSE125449_aPDL1aCTLA4",
"MES-like Malignant","KIRC_GSE145281_aPDL1",
"MES-like Malignant","KIRC_GSE139555",
"MES-like Malignant","KIRC_GSE111360",
"MES-like Malignant","HNSC_GSE139324",
"MES-like Malignant","HNSC_GSE103322",
"MES-like Malignant","Glioma_GSE89567",
"MES-like Malignant","Glioma_GSE84465",
"MES-like Malignant","Glioma_GSE70630",
"MES-like Malignant","Glioma_GSE148842",
"MES-like Malignant","Glioma_GSE141982",
"MES-like Malignant","Glioma_GSE139448",
"MES-like Malignant","Glioma_GSE138794",
"MES-like Malignant","Glioma_GSE135437",
"MES-like Malignant","Glioma_GSE131928_Smartseq2",0.96
"MES-like Malignant","Glioma_GSE131928_10X",0.46
"MES-like Malignant","Glioma_GSE103224",
"MES-like Malignant","Glioma_GSE102130",
"MES-like Malignant","CRC_GSE146771_Smartseq2",
"MES-like Malignant","CRC_GSE146771_10X",
"MES-like Malignant","CRC_GSE139555",
"MES-like Malignant","CRC_GSE136394",
"MES-like Malignant","CRC_GSE122969_mouse_aPD1aTIM3",
"MES-like Malignant","CRC_GSE120909_mouse_aPD1",
"MES-like Malignant","CRC_GSE112865_mouse_aPD1",
"MES-like Malignant","CRC_GSE108989",
"MES-like Malignant","CLL_GSE125881",
"MES-like Malignant","CLL_GSE111014",
"MES-like Malignant","CHOL_GSE125449_aPD1aPDL1aCTLA4",
"MES-like Malignant","BRCA_GSE138536",
"MES-like Malignant","BRCA_GSE136206_mouse_aPD1aCTLA4",
"MES-like Malignant","BRCA_GSE114727_inDrop",
"MES-like Malignant","BRCA_GSE114727_10X",
"MES-like Malignant","BRCA_GSE110686",
"MES-like Malignant","BLCA_GSE130001",
"MES-like Malignant","BCC_GSE123813_aPD1",
"MES-like Malignant","AML_GSE147989",
"MES-like Malignant","AML_GSE116256",
"MES-like Malignant","ALL_GSE132509",
"NPC-like Malignant","UVM_GSE139829",
"NPC-like Malignant","UCEC_GSE139555",
"NPC-like Malignant","STAD_GSE134520",
"NPC-like Malignant","SKCM_GSE72056",
"NPC-like Malignant","SKCM_GSE148190",
"NPC-like Malignant","SKCM_GSE139249",
"NPC-like Malignant","SKCM_GSE123139",
"NPC-like Malignant","SKCM_GSE120575_aPD1aCTLA4",
"NPC-like Malignant","SKCM_GSE115978_aPD1",
"NPC-like Malignant","SCC_GSE123813_aPD1",
"NPC-like Malignant","SARC_GSE119352_mouse_aPD1aCTLA4",
"NPC-like Malignant","PBMC_8K_10X",
"NPC-like Malignant","PBMC_60K_10X",
"NPC-like Malignant","PBMC_30K_10X",
"NPC-like Malignant","PAAD_GSE111672",
"NPC-like Malignant","PAAD_CRA001160",
"NPC-like Malignant","OV_GSE118828",
"NPC-like Malignant","NSCLC_GSE99254",
"NPC-like Malignant","NSCLC_GSE143423",
"NPC-like Malignant","NSCLC_GSE139555",
"NPC-like Malignant","NSCLC_GSE131907",
"NPC-like Malignant","NSCLC_GSE127471",
"NPC-like Malignant","NSCLC_GSE127465",
"NPC-like Malignant","NSCLC_EMTAB6149",
"NPC-like Malignant","NHL_GSE128531",
"NPC-like Malignant","NET_GSE140312",
"NPC-like Malignant","MM_GSE141299",
"NPC-like Malignant","MM_GSE117156",
"NPC-like Malignant","MCC_GSE118056_aPDL1",
"NPC-like Malignant","MCC_GSE117988_aPD1aCTLA4",
"NPC-like Malignant","MB_GSE119926",
"NPC-like Malignant","LIHC_GSE98638",
"NPC-like Malignant","LIHC_GSE140228_Smartseq2",
"NPC-like Malignant","LIHC_GSE140228_10X",
"NPC-like Malignant","LIHC_GSE125449_aPDL1aCTLA4",
"NPC-like Malignant","KIRC_GSE145281_aPDL1",
"NPC-like Malignant","KIRC_GSE139555",
"NPC-like Malignant","KIRC_GSE111360",
"NPC-like Malignant","HNSC_GSE139324",
"NPC-like Malignant","HNSC_GSE103322",
"NPC-like Malignant","Glioma_GSE89567",
"NPC-like Malignant","Glioma_GSE84465",
"NPC-like Malignant","Glioma_GSE70630",
"NPC-like Malignant","Glioma_GSE148842",
"NPC-like Malignant","Glioma_GSE141982",
"NPC-like Malignant","Glioma_GSE139448",
"NPC-like Malignant","Glioma_GSE138794",
"NPC-like Malignant","Glioma_GSE135437",
"NPC-like Malignant","Glioma_GSE131928_Smartseq2",0.68
"NPC-like Malignant","Glioma_GSE131928_10X",0.05
"NPC-like Malignant","Glioma_GSE103224",
"NPC-like Malignant","Glioma_GSE102130",
"NPC-like Malignant","CRC_GSE146771_Smartseq2",
"NPC-like Malignant","CRC_GSE146771_10X",
"NPC-like Malignant","CRC_GSE139555",
"NPC-like Malignant","CRC_GSE136394",
"NPC-like Malignant","CRC_GSE122969_mouse_aPD1aTIM3",
"NPC-like Malignant","CRC_GSE120909_mouse_aPD1",
"NPC-like Malignant","CRC_GSE112865_mouse_aPD1",
"NPC-like Malignant","CRC_GSE108989",
"NPC-like Malignant","CLL_GSE125881",
"NPC-like Malignant","CLL_GSE111014",
"NPC-like Malignant","CHOL_GSE125449_aPD1aPDL1aCTLA4",
"NPC-like Malignant","BRCA_GSE138536",
"NPC-like Malignant","BRCA_GSE136206_mouse_aPD1aCTLA4",
"NPC-like Malignant","BRCA_GSE114727_inDrop",
"NPC-like Malignant","BRCA_GSE114727_10X",
"NPC-like Malignant","BRCA_GSE110686",
"NPC-like Malignant","BLCA_GSE130001",
"NPC-like Malignant","BCC_GSE123813_aPD1",
"NPC-like Malignant","AML_GSE147989",
"NPC-like Malignant","AML_GSE116256",
"NPC-like Malignant","ALL_GSE132509",
"OC-like Malignant","UVM_GSE139829",
"OC-like Malignant","UCEC_GSE139555",
"OC-like Malignant","STAD_GSE134520",
"OC-like Malignant","SKCM_GSE72056",
"OC-like Malignant","SKCM_GSE148190",
"OC-like Malignant","SKCM_GSE139249",
"OC-like Malignant","SKCM_GSE123139",
"OC-like Malignant","SKCM_GSE120575_aPD1aCTLA4",
"OC-like Malignant","SKCM_GSE115978_aPD1",
"OC-like Malignant","SCC_GSE123813_aPD1",
"OC-like Malignant","SARC_GSE119352_mouse_aPD1aCTLA4",
"OC-like Malignant","PBMC_8K_10X",
"OC-like Malignant","PBMC_60K_10X",
"OC-like Malignant","PBMC_30K_10X",
"OC-like Malignant","PAAD_GSE111672",
"OC-like Malignant","PAAD_CRA001160",
"OC-like Malignant","OV_GSE118828",
"OC-like Malignant","NSCLC_GSE99254",
"OC-like Malignant","NSCLC_GSE143423",
"OC-like Malignant","NSCLC_GSE139555",
"OC-like Malignant","NSCLC_GSE131907",
"OC-like Malignant","NSCLC_GSE127471",
"OC-like Malignant","NSCLC_GSE127465",
"OC-like Malignant","NSCLC_EMTAB6149",
"OC-like Malignant","NHL_GSE128531",
"OC-like Malignant","NET_GSE140312",
"OC-like Malignant","MM_GSE141299",
"OC-like Malignant","MM_GSE117156",
"OC-like Malignant","MCC_GSE118056_aPDL1",
"OC-like Malignant","MCC_GSE117988_aPD1aCTLA4",
"OC-like Malignant","MB_GSE119926",
"OC-like Malignant","LIHC_GSE98638",
"OC-like Malignant","LIHC_GSE140228_Smartseq2",
"OC-like Malignant","LIHC_GSE140228_10X",
"OC-like Malignant","LIHC_GSE125449_aPDL1aCTLA4",
"OC-like Malignant","KIRC_GSE145281_aPDL1",
"OC-like Malignant","KIRC_GSE139555",
"OC-like Malignant","KIRC_GSE111360",
"OC-like Malignant","HNSC_GSE139324",
"OC-like Malignant","HNSC_GSE103322",
"OC-like Malignant","Glioma_GSE89567",0.6
"OC-like Malignant","Glioma_GSE84465",
"OC-like Malignant","Glioma_GSE70630",1.23
"OC-like Malignant","Glioma_GSE148842",
"OC-like Malignant","Glioma_GSE141982",
"OC-like Malignant","Glioma_GSE139448",
"OC-like Malignant","Glioma_GSE138794",
"OC-like Malignant","Glioma_GSE135437",
"OC-like Malignant","Glioma_GSE131928_Smartseq2",
"OC-like Malignant","Glioma_GSE131928_10X",
"OC-like Malignant","Glioma_GSE103224",0.06
"OC-like Malignant","Glioma_GSE102130",1.25
"OC-like Malignant","CRC_GSE146771_Smartseq2",
"OC-like Malignant","CRC_GSE146771_10X",
"OC-like Malignant","CRC_GSE139555",
"OC-like Malignant","CRC_GSE136394",
"OC-like Malignant","CRC_GSE122969_mouse_aPD1aTIM3",
"OC-like Malignant","CRC_GSE120909_mouse_aPD1",
"OC-like Malignant","CRC_GSE112865_mouse_aPD1",
"OC-like Malignant","CRC_GSE108989",
"OC-like Malignant","CLL_GSE125881",
"OC-like Malignant","CLL_GSE111014",
"OC-like Malignant","CHOL_GSE125449_aPD1aPDL1aCTLA4",
"OC-like Malignant","BRCA_GSE138536",
"OC-like Malignant","BRCA_GSE136206_mouse_aPD1aCTLA4",
"OC-like Malignant","BRCA_GSE114727_inDrop",
"OC-like Malignant","BRCA_GSE114727_10X",
"OC-like Malignant","BRCA_GSE110686",
"OC-like Malignant","BLCA_GSE130001",
"OC-like Malignant","BCC_GSE123813_aPD1",
"OC-like Malignant","AML_GSE147989",
"OC-like Malignant","AML_GSE116256",
"OC-like Malignant","ALL_GSE132509",
"OPC-like Malignant","UVM_GSE139829",
"OPC-like Malignant","UCEC_GSE139555",
"OPC-like Malignant","STAD_GSE134520",
"OPC-like Malignant","SKCM_GSE72056",
"OPC-like Malignant","SKCM_GSE148190",
"OPC-like Malignant","SKCM_GSE139249",
"OPC-like Malignant","SKCM_GSE123139",
"OPC-like Malignant","SKCM_GSE120575_aPD1aCTLA4",
"OPC-like Malignant","SKCM_GSE115978_aPD1",
"OPC-like Malignant","SCC_GSE123813_aPD1",
"OPC-like Malignant","SARC_GSE119352_mouse_aPD1aCTLA4",
"OPC-like Malignant","PBMC_8K_10X",
"OPC-like Malignant","PBMC_60K_10X",
"OPC-like Malignant","PBMC_30K_10X",
"OPC-like Malignant","PAAD_GSE111672",
"OPC-like Malignant","PAAD_CRA001160",
"OPC-like Malignant","OV_GSE118828",
"OPC-like Malignant","NSCLC_GSE99254",
"OPC-like Malignant","NSCLC_GSE143423",
"OPC-like Malignant","NSCLC_GSE139555",
"OPC-like Malignant","NSCLC_GSE131907",
"OPC-like Malignant","NSCLC_GSE127471",
"OPC-like Malignant","NSCLC_GSE127465",
"OPC-like Malignant","NSCLC_EMTAB6149",
"OPC-like Malignant","NHL_GSE128531",
"OPC-like Malignant","NET_GSE140312",
"OPC-like Malignant","MM_GSE141299",
"OPC-like Malignant","MM_GSE117156",
"OPC-like Malignant","MCC_GSE118056_aPDL1",
"OPC-like Malignant","MCC_GSE117988_aPD1aCTLA4",
"OPC-like Malignant","MB_GSE119926",
"OPC-like Malignant","LIHC_GSE98638",
"OPC-like Malignant","LIHC_GSE140228_Smartseq2",
"OPC-like Malignant","LIHC_GSE140228_10X",
"OPC-like Malignant","LIHC_GSE125449_aPDL1aCTLA4",
"OPC-like Malignant","KIRC_GSE145281_aPDL1",
"OPC-like Malignant","KIRC_GSE139555",
"OPC-like Malignant","KIRC_GSE111360",
"OPC-like Malignant","HNSC_GSE139324",
"OPC-like Malignant","HNSC_GSE103322",
"OPC-like Malignant","Glioma_GSE89567",
"OPC-like Malignant","Glioma_GSE84465",
"OPC-like Malignant","Glioma_GSE70630",
"OPC-like Malignant","Glioma_GSE148842",
"OPC-like Malignant","Glioma_GSE141982",
"OPC-like Malignant","Glioma_GSE139448",
"OPC-like Malignant","Glioma_GSE138794",
"OPC-like Malignant","Glioma_GSE135437",
"OPC-like Malignant","Glioma_GSE131928_Smartseq2",1.43
"OPC-like Malignant","Glioma_GSE131928_10X",0.56
"OPC-like Malignant","Glioma_GSE103224",0.25
"OPC-like Malignant","Glioma_GSE102130",2.69
"OPC-like Malignant","CRC_GSE146771_Smartseq2",
"OPC-like Malignant","CRC_GSE146771_10X",
"OPC-like Malignant","CRC_GSE139555",
"OPC-like Malignant","CRC_GSE136394",
"OPC-like Malignant","CRC_GSE122969_mouse_aPD1aTIM3",
"OPC-like Malignant","CRC_GSE120909_mouse_aPD1",
"OPC-like Malignant","CRC_GSE112865_mouse_aPD1",
"OPC-like Malignant","CRC_GSE108989",
"OPC-like Malignant","CLL_GSE125881",
"OPC-like Malignant","CLL_GSE111014",
"OPC-like Malignant","CHOL_GSE125449_aPD1aPDL1aCTLA4",
"OPC-like Malignant","BRCA_GSE138536",
"OPC-like Malignant","BRCA_GSE136206_mouse_aPD1aCTLA4",
"OPC-like Malignant","BRCA_GSE114727_inDrop",
"OPC-like Malignant","BRCA_GSE114727_10X",
"OPC-like Malignant","BRCA_GSE110686",
"OPC-like Malignant","BLCA_GSE130001",
"OPC-like Malignant","BCC_GSE123813_aPD1",
"OPC-like Malignant","AML_GSE147989",
"OPC-like Malignant","AML_GSE116256",
"OPC-like Malignant","ALL_GSE132509",
"Astrocyte","UVM_GSE139829",
"Astrocyte","UCEC_GSE139555",
"Astrocyte","STAD_GSE134520",
"Astrocyte","SKCM_GSE72056",
"Astrocyte","SKCM_GSE148190",
"Astrocyte","SKCM_GSE139249",
"Astrocyte","SKCM_GSE123139",
"Astrocyte","SKCM_GSE120575_aPD1aCTLA4",
"Astrocyte","SKCM_GSE115978_aPD1",
"Astrocyte","SCC_GSE123813_aPD1",
"Astrocyte","SARC_GSE119352_mouse_aPD1aCTLA4",
"Astrocyte","PBMC_8K_10X",
"Astrocyte","PBMC_60K_10X",
"Astrocyte","PBMC_30K_10X",
"Astrocyte","PAAD_GSE111672",
"Astrocyte","PAAD_CRA001160",
"Astrocyte","OV_GSE118828",
"Astrocyte","NSCLC_GSE99254",
"Astrocyte","NSCLC_GSE143423",
"Astrocyte","NSCLC_GSE139555",
"Astrocyte","NSCLC_GSE131907",
"Astrocyte","NSCLC_GSE127471",
"Astrocyte","NSCLC_GSE127465",
"Astrocyte","NSCLC_EMTAB6149",
"Astrocyte","NHL_GSE128531",
"Astrocyte","NET_GSE140312",
"Astrocyte","MM_GSE141299",
"Astrocyte","MM_GSE117156",
"Astrocyte","MCC_GSE118056_aPDL1",
"Astrocyte","MCC_GSE117988_aPD1aCTLA4",
"Astrocyte","MB_GSE119926",
"Astrocyte","LIHC_GSE98638",
"Astrocyte","LIHC_GSE140228_Smartseq2",
"Astrocyte","LIHC_GSE140228_10X",
"Astrocyte","LIHC_GSE125449_aPDL1aCTLA4",
"Astrocyte","KIRC_GSE145281_aPDL1",
"Astrocyte","KIRC_GSE139555",
"Astrocyte","KIRC_GSE111360",
"Astrocyte","HNSC_GSE139324",
"Astrocyte","HNSC_GSE103322",
"Astrocyte","Glioma_GSE89567",
"Astrocyte","Glioma_GSE84465",1.21
"Astrocyte","Glioma_GSE70630",
"Astrocyte","Glioma_GSE148842",
"Astrocyte","Glioma_GSE141982",
"Astrocyte","Glioma_GSE139448",
"Astrocyte","Glioma_GSE138794",0.03
"Astrocyte","Glioma_GSE135437",
"Astrocyte","Glioma_GSE131928_Smartseq2",
"Astrocyte","Glioma_GSE131928_10X",
"Astrocyte","Glioma_GSE103224",
"Astrocyte","Glioma_GSE102130",
"Astrocyte","CRC_GSE146771_Smartseq2",
"Astrocyte","CRC_GSE146771_10X",
"Astrocyte","CRC_GSE139555",
"Astrocyte","CRC_GSE136394",
"Astrocyte","CRC_GSE122969_mouse_aPD1aTIM3",
"Astrocyte","CRC_GSE120909_mouse_aPD1",
"Astrocyte","CRC_GSE112865_mouse_aPD1",
"Astrocyte","CRC_GSE108989",
"Astrocyte","CLL_GSE125881",
"Astrocyte","CLL_GSE111014",
"Astrocyte","CHOL_GSE125449_aPD1aPDL1aCTLA4",
"Astrocyte","BRCA_GSE138536",
"Astrocyte","BRCA_GSE136206_mouse_aPD1aCTLA4",
"Astrocyte","BRCA_GSE114727_inDrop",
"Astrocyte","BRCA_GSE114727_10X",
"Astrocyte","BRCA_GSE110686",
"Astrocyte","BLCA_GSE130001",
"Astrocyte","BCC_GSE123813_aPD1",
"Astrocyte","AML_GSE147989",
"Astrocyte","AML_GSE116256",
"Astrocyte","ALL_GSE132509",
"Neuron","UVM_GSE139829",
"Neuron","UCEC_GSE139555",
"Neuron","STAD_GSE134520",
"Neuron","SKCM_GSE72056",
"Neuron","SKCM_GSE148190",
"Neuron","SKCM_GSE139249",
"Neuron","SKCM_GSE123139",
"Neuron","SKCM_GSE120575_aPD1aCTLA4",
"Neuron","SKCM_GSE115978_aPD1",
"Neuron","SCC_GSE123813_aPD1",
"Neuron","SARC_GSE119352_mouse_aPD1aCTLA4",
"Neuron","PBMC_8K_10X",
"Neuron","PBMC_60K_10X",
"Neuron","PBMC_30K_10X",
"Neuron","PAAD_GSE111672",
"Neuron","PAAD_CRA001160",
"Neuron","OV_GSE118828",
"Neuron","NSCLC_GSE99254",
"Neuron","NSCLC_GSE143423",
"Neuron","NSCLC_GSE139555",
"Neuron","NSCLC_GSE131907",
"Neuron","NSCLC_GSE127471",
"Neuron","NSCLC_GSE127465",
"Neuron","NSCLC_EMTAB6149",
"Neuron","NHL_GSE128531",
"Neuron","NET_GSE140312",
"Neuron","MM_GSE141299",
"Neuron","MM_GSE117156",
"Neuron","MCC_GSE118056_aPDL1",
"Neuron","MCC_GSE117988_aPD1aCTLA4",
"Neuron","MB_GSE119926",
"Neuron","LIHC_GSE98638",
"Neuron","LIHC_GSE140228_Smartseq2",
"Neuron","LIHC_GSE140228_10X",
"Neuron","LIHC_GSE125449_aPDL1aCTLA4",
"Neuron","KIRC_GSE145281_aPDL1",
"Neuron","KIRC_GSE139555",
"Neuron","KIRC_GSE111360",
"Neuron","HNSC_GSE139324",
"Neuron","HNSC_GSE103322",
"Neuron","Glioma_GSE89567",
"Neuron","Glioma_GSE84465",0.24
"Neuron","Glioma_GSE70630",
"Neuron","Glioma_GSE148842",
"Neuron","Glioma_GSE141982",
"Neuron","Glioma_GSE139448",
"Neuron","Glioma_GSE138794",
"Neuron","Glioma_GSE135437",
"Neuron","Glioma_GSE131928_Smartseq2",
"Neuron","Glioma_GSE131928_10X",
"Neuron","Glioma_GSE103224",0.04
"Neuron","Glioma_GSE102130",
"Neuron","CRC_GSE146771_Smartseq2",
"Neuron","CRC_GSE146771_10X",
"Neuron","CRC_GSE139555",
"Neuron","CRC_GSE136394",
"Neuron","CRC_GSE122969_mouse_aPD1aTIM3",
"Neuron","CRC_GSE120909_mouse_aPD1",
"Neuron","CRC_GSE112865_mouse_aPD1",
"Neuron","CRC_GSE108989",
"Neuron","CLL_GSE125881",
"Neuron","CLL_GSE111014",
"Neuron","CHOL_GSE125449_aPD1aPDL1aCTLA4",
"Neuron","BRCA_GSE138536",
"Neuron","BRCA_GSE136206_mouse_aPD1aCTLA4",
"Neuron","BRCA_GSE114727_inDrop",
"Neuron","BRCA_GSE114727_10X",
"Neuron","BRCA_GSE110686",
"Neuron","BLCA_GSE130001",
"Neuron","BCC_GSE123813_aPD1",
"Neuron","AML_GSE147989",
"Neuron","AML_GSE116256",
"Neuron","ALL_GSE132509",
"Oligodendrocyte","UVM_GSE139829",
"Oligodendrocyte","UCEC_GSE139555",
"Oligodendrocyte","STAD_GSE134520",
"Oligodendrocyte","SKCM_GSE72056",
"Oligodendrocyte","SKCM_GSE148190",
"Oligodendrocyte","SKCM_GSE139249",
"Oligodendrocyte","SKCM_GSE123139",
"Oligodendrocyte","SKCM_GSE120575_aPD1aCTLA4",
"Oligodendrocyte","SKCM_GSE115978_aPD1",
"Oligodendrocyte","SCC_GSE123813_aPD1",
"Oligodendrocyte","SARC_GSE119352_mouse_aPD1aCTLA4",
"Oligodendrocyte","PBMC_8K_10X",
"Oligodendrocyte","PBMC_60K_10X",
"Oligodendrocyte","PBMC_30K_10X",
"Oligodendrocyte","PAAD_GSE111672",
"Oligodendrocyte","PAAD_CRA001160",
"Oligodendrocyte","OV_GSE118828",
"Oligodendrocyte","NSCLC_GSE99254",
"Oligodendrocyte","NSCLC_GSE143423",0.11
"Oligodendrocyte","NSCLC_GSE139555",
"Oligodendrocyte","NSCLC_GSE131907",0.02
"Oligodendrocyte","NSCLC_GSE127471",
"Oligodendrocyte","NSCLC_GSE127465",
"Oligodendrocyte","NSCLC_EMTAB6149",
"Oligodendrocyte","NHL_GSE128531",
"Oligodendrocyte","NET_GSE140312",
"Oligodendrocyte","MM_GSE141299",
"Oligodendrocyte","MM_GSE117156",
"Oligodendrocyte","MCC_GSE118056_aPDL1",
"Oligodendrocyte","MCC_GSE117988_aPD1aCTLA4",
"Oligodendrocyte","MB_GSE119926",
"Oligodendrocyte","LIHC_GSE98638",
"Oligodendrocyte","LIHC_GSE140228_Smartseq2",
"Oligodendrocyte","LIHC_GSE140228_10X",
"Oligodendrocyte","LIHC_GSE125449_aPDL1aCTLA4",
"Oligodendrocyte","KIRC_GSE145281_aPDL1",
"Oligodendrocyte","KIRC_GSE139555",
"Oligodendrocyte","KIRC_GSE111360",
"Oligodendrocyte","HNSC_GSE139324",
"Oligodendrocyte","HNSC_GSE103322",
"Oligodendrocyte","Glioma_GSE89567",0.05
"Oligodendrocyte","Glioma_GSE84465",0.01
"Oligodendrocyte","Glioma_GSE70630",0.03
"Oligodendrocyte","Glioma_GSE148842",0.11
"Oligodendrocyte","Glioma_GSE141982",
"Oligodendrocyte","Glioma_GSE139448",
"Oligodendrocyte","Glioma_GSE138794",0.02
"Oligodendrocyte","Glioma_GSE135437",0
"Oligodendrocyte","Glioma_GSE131928_Smartseq2",0.12
"Oligodendrocyte","Glioma_GSE131928_10X",0.01
"Oligodendrocyte","Glioma_GSE103224",
"Oligodendrocyte","Glioma_GSE102130",0.05
"Oligodendrocyte","CRC_GSE146771_Smartseq2",
"Oligodendrocyte","CRC_GSE146771_10X",
"Oligodendrocyte","CRC_GSE139555",
"Oligodendrocyte","CRC_GSE136394",
"Oligodendrocyte","CRC_GSE122969_mouse_aPD1aTIM3",
"Oligodendrocyte","CRC_GSE120909_mouse_aPD1",
"Oligodendrocyte","CRC_GSE112865_mouse_aPD1",
"Oligodendrocyte","CRC_GSE108989",
"Oligodendrocyte","CLL_GSE125881",
"Oligodendrocyte","CLL_GSE111014",
"Oligodendrocyte","CHOL_GSE125449_aPD1aPDL1aCTLA4",
"Oligodendrocyte","BRCA_GSE138536",
"Oligodendrocyte","BRCA_GSE136206_mouse_aPD1aCTLA4",
"Oligodendrocyte","BRCA_GSE114727_inDrop",
"Oligodendrocyte","BRCA_GSE114727_10X",
"Oligodendrocyte","BRCA_GSE110686",
"Oligodendrocyte","BLCA_GSE130001",
"Oligodendrocyte","BCC_GSE123813_aPD1",
"Oligodendrocyte","AML_GSE147989",
"Oligodendrocyte","AML_GSE116256",
"Oligodendrocyte","ALL_GSE132509",
"Hepatic progenitor","UVM_GSE139829",
"Hepatic progenitor","UCEC_GSE139555",
"Hepatic progenitor","STAD_GSE134520",
"Hepatic progenitor","SKCM_GSE72056",
"Hepatic progenitor","SKCM_GSE148190",
"Hepatic progenitor","SKCM_GSE139249",
"Hepatic progenitor","SKCM_GSE123139",
"Hepatic progenitor","SKCM_GSE120575_aPD1aCTLA4",
"Hepatic progenitor","SKCM_GSE115978_aPD1",
"Hepatic progenitor","SCC_GSE123813_aPD1",
"Hepatic progenitor","SARC_GSE119352_mouse_aPD1aCTLA4",
"Hepatic progenitor","PBMC_8K_10X",
"Hepatic progenitor","PBMC_60K_10X",
"Hepatic progenitor","PBMC_30K_10X",
"Hepatic progenitor","PAAD_GSE111672",
"Hepatic progenitor","PAAD_CRA001160",
"Hepatic progenitor","OV_GSE118828",
"Hepatic progenitor","NSCLC_GSE99254",
"Hepatic progenitor","NSCLC_GSE143423",
"Hepatic progenitor","NSCLC_GSE139555",
"Hepatic progenitor","NSCLC_GSE131907",
"Hepatic progenitor","NSCLC_GSE127471",
"Hepatic progenitor","NSCLC_GSE127465",
"Hepatic progenitor","NSCLC_EMTAB6149",
"Hepatic progenitor","NHL_GSE128531",
"Hepatic progenitor","NET_GSE140312",
"Hepatic progenitor","MM_GSE141299",
"Hepatic progenitor","MM_GSE117156",
"Hepatic progenitor","MCC_GSE118056_aPDL1",
"Hepatic progenitor","MCC_GSE117988_aPD1aCTLA4",
"Hepatic progenitor","MB_GSE119926",
"Hepatic progenitor","LIHC_GSE98638",
"Hepatic progenitor","LIHC_GSE140228_Smartseq2",
"Hepatic progenitor","LIHC_GSE140228_10X",
"Hepatic progenitor","LIHC_GSE125449_aPDL1aCTLA4",0.18
"Hepatic progenitor","KIRC_GSE145281_aPDL1",
"Hepatic progenitor","KIRC_GSE139555",
"Hepatic progenitor","KIRC_GSE111360",
"Hepatic progenitor","HNSC_GSE139324",
"Hepatic progenitor","HNSC_GSE103322",
"Hepatic progenitor","Glioma_GSE89567",
"Hepatic progenitor","Glioma_GSE84465",
"Hepatic progenitor","Glioma_GSE70630",
"Hepatic progenitor","Glioma_GSE148842",
"Hepatic progenitor","Glioma_GSE141982",
"Hepatic progenitor","Glioma_GSE139448",
"Hepatic progenitor","Glioma_GSE138794",
"Hepatic progenitor","Glioma_GSE135437",
"Hepatic progenitor","Glioma_GSE131928_Smartseq2",
"Hepatic progenitor","Glioma_GSE131928_10X",
"Hepatic progenitor","Glioma_GSE103224",
"Hepatic progenitor","Glioma_GSE102130",
"Hepatic progenitor","CRC_GSE146771_Smartseq2",
"Hepatic progenitor","CRC_GSE146771_10X",
"Hepatic progenitor","CRC_GSE139555",
"Hepatic progenitor","CRC_GSE136394",
"Hepatic progenitor","CRC_GSE122969_mouse_aPD1aTIM3",
"Hepatic progenitor","CRC_GSE120909_mouse_aPD1",
"Hepatic progenitor","CRC_GSE112865_mouse_aPD1",
"Hepatic progenitor","CRC_GSE108989",
"Hepatic progenitor","CLL_GSE125881",
"Hepatic progenitor","CLL_GSE111014",
"Hepatic progenitor","CHOL_GSE125449_aPD1aPDL1aCTLA4",0.08
"Hepatic progenitor","BRCA_GSE138536",
"Hepatic progenitor","BRCA_GSE136206_mouse_aPD1aCTLA4",
"Hepatic progenitor","BRCA_GSE114727_inDrop",
"Hepatic progenitor","BRCA_GSE114727_10X",
"Hepatic progenitor","BRCA_GSE110686",
"Hepatic progenitor","BLCA_GSE130001",
"Hepatic progenitor","BCC_GSE123813_aPD1",
"Hepatic progenitor","AML_GSE147989",
"Hepatic progenitor","AML_GSE116256",
"Hepatic progenitor","ALL_GSE132509",
"Melanocytes","UVM_GSE139829",
"Melanocytes","UCEC_GSE139555",
"Melanocytes","STAD_GSE134520",
"Melanocytes","SKCM_GSE72056",
"Melanocytes","SKCM_GSE148190",
"Melanocytes","SKCM_GSE139249",
"Melanocytes","SKCM_GSE123139",
"Melanocytes","SKCM_GSE120575_aPD1aCTLA4",
"Melanocytes","SKCM_GSE115978_aPD1",
"Melanocytes","SCC_GSE123813_aPD1",
"Melanocytes","SARC_GSE119352_mouse_aPD1aCTLA4",
"Melanocytes","PBMC_8K_10X",
"Melanocytes","PBMC_60K_10X",
"Melanocytes","PBMC_30K_10X",
"Melanocytes","PAAD_GSE111672",
"Melanocytes","PAAD_CRA001160",
"Melanocytes","OV_GSE118828",
"Melanocytes","NSCLC_GSE99254",
"Melanocytes","NSCLC_GSE143423",
"Melanocytes","NSCLC_GSE139555",
"Melanocytes","NSCLC_GSE131907",
"Melanocytes","NSCLC_GSE127471",
"Melanocytes","NSCLC_GSE127465",
"Melanocytes","NSCLC_EMTAB6149",
"Melanocytes","NHL_GSE128531",0.04
"Melanocytes","NET_GSE140312",
"Melanocytes","MM_GSE141299",
"Melanocytes","MM_GSE117156",
"Melanocytes","MCC_GSE118056_aPDL1",
"Melanocytes","MCC_GSE117988_aPD1aCTLA4",
"Melanocytes","MB_GSE119926",
"Melanocytes","LIHC_GSE98638",
"Melanocytes","LIHC_GSE140228_Smartseq2",
"Melanocytes","LIHC_GSE140228_10X",
"Melanocytes","LIHC_GSE125449_aPDL1aCTLA4",
"Melanocytes","KIRC_GSE145281_aPDL1",
"Melanocytes","KIRC_GSE139555",
"Melanocytes","KIRC_GSE111360",
"Melanocytes","HNSC_GSE139324",
"Melanocytes","HNSC_GSE103322",
"Melanocytes","Glioma_GSE89567",
"Melanocytes","Glioma_GSE84465",
"Melanocytes","Glioma_GSE70630",
"Melanocytes","Glioma_GSE148842",
"Melanocytes","Glioma_GSE141982",
"Melanocytes","Glioma_GSE139448",
"Melanocytes","Glioma_GSE138794",
"Melanocytes","Glioma_GSE135437",
"Melanocytes","Glioma_GSE131928_Smartseq2",
"Melanocytes","Glioma_GSE131928_10X",
"Melanocytes","Glioma_GSE103224",
"Melanocytes","Glioma_GSE102130",
"Melanocytes","CRC_GSE146771_Smartseq2",
"Melanocytes","CRC_GSE146771_10X",
"Melanocytes","CRC_GSE139555",
"Melanocytes","CRC_GSE136394",
"Melanocytes","CRC_GSE122969_mouse_aPD1aTIM3",
"Melanocytes","CRC_GSE120909_mouse_aPD1",
"Melanocytes","CRC_GSE112865_mouse_aPD1",
"Melanocytes","CRC_GSE108989",
"Melanocytes","CLL_GSE125881",
"Melanocytes","CLL_GSE111014",
"Melanocytes","CHOL_GSE125449_aPD1aPDL1aCTLA4",
"Melanocytes","BRCA_GSE138536",
"Melanocytes","BRCA_GSE136206_mouse_aPD1aCTLA4",
"Melanocytes","BRCA_GSE114727_inDrop",
"Melanocytes","BRCA_GSE114727_10X",
"Melanocytes","BRCA_GSE110686",
"Melanocytes","BLCA_GSE130001",
"Melanocytes","BCC_GSE123813_aPD1",0.42
"Melanocytes","AML_GSE147989",
"Melanocytes","AML_GSE116256",
"Melanocytes","ALL_GSE132509",
"Pericytes","UVM_GSE139829",
"Pericytes","UCEC_GSE139555",
"Pericytes","STAD_GSE134520",
"Pericytes","SKCM_GSE72056",
"Pericytes","SKCM_GSE148190",
"Pericytes","SKCM_GSE139249",
"Pericytes","SKCM_GSE123139",
"Pericytes","SKCM_GSE120575_aPD1aCTLA4",
"Pericytes","SKCM_GSE115978_aPD1",
"Pericytes","SCC_GSE123813_aPD1",
"Pericytes","SARC_GSE119352_mouse_aPD1aCTLA4",
"Pericytes","PBMC_8K_10X",
"Pericytes","PBMC_60K_10X",
"Pericytes","PBMC_30K_10X",
"Pericytes","PAAD_GSE111672",
"Pericytes","PAAD_CRA001160",
"Pericytes","OV_GSE118828",
"Pericytes","NSCLC_GSE99254",
"Pericytes","NSCLC_GSE143423",0.19
"Pericytes","NSCLC_GSE139555",
"Pericytes","NSCLC_GSE131907",
"Pericytes","NSCLC_GSE127471",
"Pericytes","NSCLC_GSE127465",
"Pericytes","NSCLC_EMTAB6149",
"Pericytes","NHL_GSE128531",0.04
"Pericytes","NET_GSE140312",
"Pericytes","MM_GSE141299",
"Pericytes","MM_GSE117156",
"Pericytes","MCC_GSE118056_aPDL1",
"Pericytes","MCC_GSE117988_aPD1aCTLA4",
"Pericytes","MB_GSE119926",
"Pericytes","LIHC_GSE98638",
"Pericytes","LIHC_GSE140228_Smartseq2",
"Pericytes","LIHC_GSE140228_10X",
"Pericytes","LIHC_GSE125449_aPDL1aCTLA4",
"Pericytes","KIRC_GSE145281_aPDL1",
"Pericytes","KIRC_GSE139555",
"Pericytes","KIRC_GSE111360",
"Pericytes","HNSC_GSE139324",
"Pericytes","HNSC_GSE103322",
"Pericytes","Glioma_GSE89567",
"Pericytes","Glioma_GSE84465",
"Pericytes","Glioma_GSE70630",
"Pericytes","Glioma_GSE148842",
"Pericytes","Glioma_GSE141982",
"Pericytes","Glioma_GSE139448",
"Pericytes","Glioma_GSE138794",
"Pericytes","Glioma_GSE135437",
"Pericytes","Glioma_GSE131928_Smartseq2",
"Pericytes","Glioma_GSE131928_10X",
"Pericytes","Glioma_GSE103224",
"Pericytes","Glioma_GSE102130",
"Pericytes","CRC_GSE146771_Smartseq2",
"Pericytes","CRC_GSE146771_10X",
"Pericytes","CRC_GSE139555",
"Pericytes","CRC_GSE136394",
"Pericytes","CRC_GSE122969_mouse_aPD1aTIM3",
"Pericytes","CRC_GSE120909_mouse_aPD1",
"Pericytes","CRC_GSE112865_mouse_aPD1",
"Pericytes","CRC_GSE108989",
"Pericytes","CLL_GSE125881",
"Pericytes","CLL_GSE111014",
"Pericytes","CHOL_GSE125449_aPD1aPDL1aCTLA4",
"Pericytes","BRCA_GSE138536",
"Pericytes","BRCA_GSE136206_mouse_aPD1aCTLA4",
"Pericytes","BRCA_GSE114727_inDrop",
"Pericytes","BRCA_GSE114727_10X",
"Pericytes","BRCA_GSE110686",
"Pericytes","BLCA_GSE130001",
"Pericytes","BCC_GSE123813_aPD1",
"Pericytes","AML_GSE147989",
"Pericytes","AML_GSE116256",
"Pericytes","ALL_GSE132509",
"Acinar","UVM_GSE139829",
"Acinar","UCEC_GSE139555",
"Acinar","STAD_GSE134520",
"Acinar","SKCM_GSE72056",
"Acinar","SKCM_GSE148190",
"Acinar","SKCM_GSE139249",
"Acinar","SKCM_GSE123139",
"Acinar","SKCM_GSE120575_aPD1aCTLA4",
"Acinar","SKCM_GSE115978_aPD1",
"Acinar","SCC_GSE123813_aPD1",
"Acinar","SARC_GSE119352_mouse_aPD1aCTLA4",
"Acinar","PBMC_8K_10X",
"Acinar","PBMC_60K_10X",
"Acinar","PBMC_30K_10X",
"Acinar","PAAD_GSE111672",0
"Acinar","PAAD_CRA001160",0.01
"Acinar","OV_GSE118828",
"Acinar","NSCLC_GSE99254",
"Acinar","NSCLC_GSE143423",
"Acinar","NSCLC_GSE139555",
"Acinar","NSCLC_GSE131907",
"Acinar","NSCLC_GSE127471",
"Acinar","NSCLC_GSE127465",
"Acinar","NSCLC_EMTAB6149",
"Acinar","NHL_GSE128531",
"Acinar","NET_GSE140312",
"Acinar","MM_GSE141299",
"Acinar","MM_GSE117156",
"Acinar","MCC_GSE118056_aPDL1",
"Acinar","MCC_GSE117988_aPD1aCTLA4",
"Acinar","MB_GSE119926",
"Acinar","LIHC_GSE98638",
"Acinar","LIHC_GSE140228_Smartseq2",
"Acinar","LIHC_GSE140228_10X",
"Acinar","LIHC_GSE125449_aPDL1aCTLA4",
"Acinar","KIRC_GSE145281_aPDL1",
"Acinar","KIRC_GSE139555",
"Acinar","KIRC_GSE111360",
"Acinar","HNSC_GSE139324",
"Acinar","HNSC_GSE103322",
"Acinar","Glioma_GSE89567",
"Acinar","Glioma_GSE84465",
"Acinar","Glioma_GSE70630",
"Acinar","Glioma_GSE148842",
"Acinar","Glioma_GSE141982",
"Acinar","Glioma_GSE139448",
"Acinar","Glioma_GSE138794",
"Acinar","Glioma_GSE135437",
"Acinar","Glioma_GSE131928_Smartseq2",
"Acinar","Glioma_GSE131928_10X",
"Acinar","Glioma_GSE103224",
"Acinar","Glioma_GSE102130",
"Acinar","CRC_GSE146771_Smartseq2",
"Acinar","CRC_GSE146771_10X",
"Acinar","CRC_GSE139555",
"Acinar","CRC_GSE136394",
"Acinar","CRC_GSE122969_mouse_aPD1aTIM3",
"Acinar","CRC_GSE120909_mouse_aPD1",
"Acinar","CRC_GSE112865_mouse_aPD1",
"Acinar","CRC_GSE108989",
"Acinar","CLL_GSE125881",
"Acinar","CLL_GSE111014",
"Acinar","CHOL_GSE125449_aPD1aPDL1aCTLA4",
"Acinar","BRCA_GSE138536",
"Acinar","BRCA_GSE136206_mouse_aPD1aCTLA4",
"Acinar","BRCA_GSE114727_inDrop",
"Acinar","BRCA_GSE114727_10X",
"Acinar","BRCA_GSE110686",
"Acinar","BLCA_GSE130001",
"Acinar","BCC_GSE123813_aPD1",
"Acinar","AML_GSE147989",
"Acinar","AML_GSE116256",
"Acinar","ALL_GSE132509",
"Ductal","UVM_GSE139829",
"Ductal","UCEC_GSE139555",
"Ductal","STAD_GSE134520",
"Ductal","SKCM_GSE72056",
"Ductal","SKCM_GSE148190",
"Ductal","SKCM_GSE139249",
"Ductal","SKCM_GSE123139",
"Ductal","SKCM_GSE120575_aPD1aCTLA4",
"Ductal","SKCM_GSE115978_aPD1",
"Ductal","SCC_GSE123813_aPD1",
"Ductal","SARC_GSE119352_mouse_aPD1aCTLA4",
"Ductal","PBMC_8K_10X",
"Ductal","PBMC_60K_10X",
"Ductal","PBMC_30K_10X",
"Ductal","PAAD_GSE111672",0.4
"Ductal","PAAD_CRA001160",0.03
"Ductal","OV_GSE118828",
"Ductal","NSCLC_GSE99254",
"Ductal","NSCLC_GSE143423",
"Ductal","NSCLC_GSE139555",
"Ductal","NSCLC_GSE131907",
"Ductal","NSCLC_GSE127471",
"Ductal","NSCLC_GSE127465",
"Ductal","NSCLC_EMTAB6149",
"Ductal","NHL_GSE128531",
"Ductal","NET_GSE140312",
"Ductal","MM_GSE141299",
"Ductal","MM_GSE117156",
"Ductal","MCC_GSE118056_aPDL1",
"Ductal","MCC_GSE117988_aPD1aCTLA4",
"Ductal","MB_GSE119926",
"Ductal","LIHC_GSE98638",
"Ductal","LIHC_GSE140228_Smartseq2",
"Ductal","LIHC_GSE140228_10X",
"Ductal","LIHC_GSE125449_aPDL1aCTLA4",
"Ductal","KIRC_GSE145281_aPDL1",
"Ductal","KIRC_GSE139555",
"Ductal","KIRC_GSE111360",
"Ductal","HNSC_GSE139324",
"Ductal","HNSC_GSE103322",
"Ductal","Glioma_GSE89567",
"Ductal","Glioma_GSE84465",
"Ductal","Glioma_GSE70630",
"Ductal","Glioma_GSE148842",
"Ductal","Glioma_GSE141982",
"Ductal","Glioma_GSE139448",
"Ductal","Glioma_GSE138794",
"Ductal","Glioma_GSE135437",
"Ductal","Glioma_GSE131928_Smartseq2",
"Ductal","Glioma_GSE131928_10X",
"Ductal","Glioma_GSE103224",
"Ductal","Glioma_GSE102130",
"Ductal","CRC_GSE146771_Smartseq2",
"Ductal","CRC_GSE146771_10X",
"Ductal","CRC_GSE139555",
"Ductal","CRC_GSE136394",
"Ductal","CRC_GSE122969_mouse_aPD1aTIM3",
"Ductal","CRC_GSE120909_mouse_aPD1",
"Ductal","CRC_GSE112865_mouse_aPD1",
"Ductal","CRC_GSE108989",
"Ductal","CLL_GSE125881",
"Ductal","CLL_GSE111014",
"Ductal","CHOL_GSE125449_aPD1aPDL1aCTLA4",
"Ductal","BRCA_GSE138536",
"Ductal","BRCA_GSE136206_mouse_aPD1aCTLA4",
"Ductal","BRCA_GSE114727_inDrop",
"Ductal","BRCA_GSE114727_10X",
"Ductal","BRCA_GSE110686",
"Ductal","BLCA_GSE130001",
"Ductal","BCC_GSE123813_aPD1",
"Ductal","AML_GSE147989",
"Ductal","AML_GSE116256",
"Ductal","ALL_GSE132509",
"Others","UVM_GSE139829",
"Others","UCEC_GSE139555",
"Others","STAD_GSE134520",
"Others","SKCM_GSE72056",
"Others","SKCM_GSE148190",
"Others","SKCM_GSE139249",
"Others","SKCM_GSE123139",
"Others","SKCM_GSE120575_aPD1aCTLA4",
"Others","SKCM_GSE115978_aPD1",
"Others","SCC_GSE123813_aPD1",
"Others","SARC_GSE119352_mouse_aPD1aCTLA4",
"Others","PBMC_8K_10X",
"Others","PBMC_60K_10X",
"Others","PBMC_30K_10X",
"Others","PAAD_GSE111672",0.3
"Others","PAAD_CRA001160",
"Others","OV_GSE118828",
"Others","NSCLC_GSE99254",
"Others","NSCLC_GSE143423",
"Others","NSCLC_GSE139555",
"Others","NSCLC_GSE131907",
"Others","NSCLC_GSE127471",0.03
"Others","NSCLC_GSE127465",
"Others","NSCLC_EMTAB6149",
"Others","NHL_GSE128531",0
"Others","NET_GSE140312",
"Others","MM_GSE141299",
"Others","MM_GSE117156",
"Others","MCC_GSE118056_aPDL1",
"Others","MCC_GSE117988_aPD1aCTLA4",
"Others","MB_GSE119926",
"Others","LIHC_GSE98638",0.04
"Others","LIHC_GSE140228_Smartseq2",
"Others","LIHC_GSE140228_10X",
"Others","LIHC_GSE125449_aPDL1aCTLA4",
"Others","KIRC_GSE145281_aPDL1",
"Others","KIRC_GSE139555",
"Others","KIRC_GSE111360",
"Others","HNSC_GSE139324",
"Others","HNSC_GSE103322",
"Others","Glioma_GSE89567",
"Others","Glioma_GSE84465",
"Others","Glioma_GSE70630",
"Others","Glioma_GSE148842",0.63
"Others","Glioma_GSE141982",
"Others","Glioma_GSE139448",
"Others","Glioma_GSE138794",
"Others","Glioma_GSE135437",
"Others","Glioma_GSE131928_Smartseq2",
"Others","Glioma_GSE131928_10X",
"Others","Glioma_GSE103224",
"Others","Glioma_GSE102130",
"Others","CRC_GSE146771_Smartseq2",
"Others","CRC_GSE146771_10X",
"Others","CRC_GSE139555",
"Others","CRC_GSE136394",
"Others","CRC_GSE122969_mouse_aPD1aTIM3",
"Others","CRC_GSE120909_mouse_aPD1",
"Others","CRC_GSE112865_mouse_aPD1",
"Others","CRC_GSE108989",
"Others","CLL_GSE125881",
"Others","CLL_GSE111014",
"Others","CHOL_GSE125449_aPD1aPDL1aCTLA4",
"Others","BRCA_GSE138536",
"Others","BRCA_GSE136206_mouse_aPD1aCTLA4",
"Others","BRCA_GSE114727_inDrop",
"Others","BRCA_GSE114727_10X",
"Others","BRCA_GSE110686",
"Others","BLCA_GSE130001",
"Others","BCC_GSE123813_aPD1",
"Others","AML_GSE147989",
"Others","AML_GSE116256",
"Others","ALL_GSE132509",
