# Supplementary material for: Pan-cancer analysis identifies NT5E as a novel prognostic biomarker on cancer-associated fibroblasts associated with unique tumor microenvironment
Source: Front Pharmacol. 2022 Dec 7;13:1064032. doi: 10.3389/fphar.2022.1064032 (PMC9768042; doi:10.3389/fphar.2022.1064032)
Supplement: Supplementary file 1 [file DataSheet1.ZIP › raw data/NT5E co-expressed genes from COXPRESdb-revised version.csv]

	Gene	Function	Entrez Gene ID	Other ID	CoexPub	hsa-u.4 / NT5E	hsa-r.6 / NT5E	hsa-m.7 / NT5E	hsa-m2.4 / NT5E	mcc-u.3 / NT5E	mmu-u.4 / Nt5e	rno-u.3 / Nt5e	cfa-u.3 / NT5E	gga-u.3 / NT5E	dre-u.3 / nt5e	dme-u.3 / CG30103	dme-u.3 / NT5E-2	dme-u.3 / veil	spo-u.3 / SPBC119.17
1	TGFBR2	transforming growth factor beta receptor 2	7048		0	4.6	4.9	2.0	3.2	0.2	1.1	1.0	2.3	1.2	2.9
2	DCBLD2	discoidin: CUB and LCCL domain containing 2	131566		0	4.5	4.0	2.5	3.9	0.5	0.2	0.3	-0.7	-0.3	-1.4
3	FAM3C	FAM3 metabolism regulating signaling molecule C	10447		0	4.4	4.1	2.2	3.6	0.2	1.4	1.1	0.5	0.8	0.5
4	ANTXR2	ANTXR cell adhesion molecule 2	118429		0	4.3	3.9	2.7	3.7	0.8	2.2	1.3	2.2	0.7	0.6
5	ITGA3	integrin subunit alpha 3	3675		0	4.3	3.8	2.3	3.7	-0.1	2.2	-1.4	-0.3	-1.3	-0.1
6	CORO2B	coronin 2B	10391		0	4.2	4.4	2.4	2.9	0.8	-0.6	-1.1	1.9	-0.4	1.7
7	ELK3	ETS transcription factor ELK3	2004		0	4.1	3.6	2.4	3.6	1.0	1.1	0.3	1.1	-1.0	0.4
8	SMURF2	SMAD specific E3 ubiquitin protein ligase 2	64750		0	4.1	3.8	1.7	3.3	2.4	1.9	1.5	0.9	0.1	0.3	0.2	-0.4	-0.4	-0.3
9	HRH1	histamine receptor H1	3269		0	4.0	4.0	2.5	3.1	0.2	0.5	-0.3		0.7
10	CAMK2N1	calcium/calmodulin dependent protein kinase II inhibitor 1	55450		0	4.0	3.4	2.0	3.6	0.9	1.0	0.2	-0.2		0.8
11	NECTIN3	nectin cell adhesion molecule 3	25945		0	4.0	3.2	2.1	3.8	0.1	1.1	1.4	1.6	-0.1	-0.2
12	PHLDA1	pleckstrin homology like domain family A member 1	22822		0	3.9	3.4	1.9	3.6	1.3	0.8	-0.8	-1.3	-0.3
13	CRIM1	cysteine rich transmembrane BMP regulator 1	51232		0	3.9	3.9	2.2	3.0	0.9	-0.2	-0.0	-1.6	-0.5	0.4	0.5	1.9	3.1	0.5
14	SNX9	sorting nexin 9	51429		0	3.9	2.8	1.6	4.0	0.1	1.3	3.1	1.4	0.7	2.0
15	DPP4	dipeptidyl peptidase 4	1803		0	3.8	4.3	1.6	2.5	1.2	0.6	1.6	3.1	2.1	1.2	0.2	2.5	3.3	-1.4
16	TFPI2	tissue factor pathway inhibitor 2	7980		0	3.8	3.5	2.0	3.2	0.6	1.4	1.9	0.8	1.5	1.3				0.7
17	SERPINE2	serpin family E member 2	5270		0	3.7	3.8	2.4	2.8	1.9	-1.1	1.3	2.3	1.4	0.6
18	MET	MET proto-oncogene: receptor tyrosine kinase	4233		0	3.7	3.3	2.1	3.1	0.3	0.2	0.5	-0.7	-0.4	-2.4
19	TFPI	tissue factor pathway inhibitor	7035		0	3.6	3.3	2.1	3.1	0.6	1.4	1.9	0.8	1.5	1.3				0.7
20	PPFIBP1	PPFIA binding protein 1	8496		0	3.5	2.3	1.4	3.9	-0.1	2.5	2.1	1.5	0.7	0.8	-0.6	0.5	-0.0
21	SPRY2	sprouty RTK signaling antagonist 2	10253		0	3.5	3.7	2.0	2.6	0.1	1.5	-0.2	1.9	0.2	1.9	-0.4	-1.0	0.3
22	HMGA2	high mobility group AT-hook 2	8091		0	3.5	2.9	2.0	3.3
23	ARSJ	arylsulfatase family member J	79642		0	3.5	3.6	2.4	2.6	0.8	0.9	1.3	0.9	1.9	1.2	0.5	2.3	1.7
24	MMP1	matrix metallopeptidase 1	4312		0	3.5	2.4	1.5	3.8	1.7	1.1	0.5	2.4	1.5	0.1	-0.3	0.3	0.6
25	SNX14	sorting nexin 14	57231		0	3.5	3.3	1.3	2.9	1.7	4.1	2.5	1.9	2.0	1.0
26	SGCE	sarcoglycan epsilon	8910		0	3.5	3.0	1.0	3.1	1.8	-0.2	-0.4	1.9	0.6	1.6	-0.4	0.5	0.2
27	SPRY4	sprouty RTK signaling antagonist 4	81848		0	3.5	3.7	1.4	2.3	0.1	1.5	-0.2	1.9	0.2	1.9	-0.4	-1.0	0.3
28	LOC105374003	uncharacterized LOC105374003	105374003		0	3.5	3.5
29	CCND1	cyclin D1	595		0	3.4	3.5	1.4	2.5	0.6	0.1	-0.6	0.7	0.6	0.2	0.5	-0.7	-0.6
30	ITGA1	integrin subunit alpha 1	3672		0	3.4	3.4	1.6		0.7	2.5	1.0	1.3	0.7	1.4
31	AXL	AXL receptor tyrosine kinase	558		0	3.4	3.0	2.2	2.9	0.1	0.5	0.1	0.8		0.3
32	DUSP6	dual specificity phosphatase 6	1848		0	3.3	3.2	1.2	2.7	0.5	1.9	1.1	1.1	1.0	1.8	-0.3	-1.4	-1.1
33	MCFD2	multiple coagulation factor deficiency 2: ER cargo receptor complex subunit	90411		0	3.3	3.0	1.5	2.8	0.4	2.4	2.9	0.9	0.0	-0.0	0.7	0.4	0.6	-0.8
34	NRP1	neuropilin 1	8829		0	3.3	2.8	1.1	3.0	0.4	-1.5	0.1	-0.2	0.2	1.0
35	AMIGO2	adhesion molecule with Ig like domain 2	347902		0	3.3	3.7	1.9	2.0	-0.3	0.7	-1.0	-0.3	-1.4
36	AK5	adenylate kinase 5	26289		0	3.3	3.0	1.3	2.8	0.9	-0.1	-1.3	2.0	-0.4	-0.4
37	DNMBP	dynamin binding protein	23268		0	3.3	3.2	2.0	2.5	1.2	1.6	1.4	-0.4	0.5	-0.4	0.2	3.4	0.7	-0.9
38	EMP1	epithelial membrane protein 1	2012		0	3.2	3.3	1.8	2.4	0.3	1.7	0.9	0.4	-0.1
39	ETS1	ETS proto-oncogene 1: transcription factor	2113		0	3.2	2.9	1.4	2.8	0.3	0.8	-0.2	0.5	1.9	0.6	-0.2	-1.7	0.7
40	IGFBP6	insulin like growth factor binding protein 6	3489		0	3.2	3.3	1.4	2.3	1.4	0.5	-0.9	0.8		0.7
41	CAV1	caveolin 1	857		0	3.2	3.2	1.5	2.4	2.5	1.0	1.5	0.3	1.1	0.9				0.0
42	GLUD1	glutamate dehydrogenase 1	2746		0	3.2	2.4	0.9	3.2	-0.2	1.7	1.5	0.7	0.7	1.1	0.6	0.5	0.4
43	PITPNC1	phosphatidylinositol transfer protein cytoplasmic 1	26207		0	3.2	2.7	1.7	2.9	0.2	0.5	1.0	1.5	0.6	-0.3	0.0	-0.9	-0.8
44	ITGA6	integrin subunit alpha 6	3655		0	3.2	3.5	1.4	2.1	-0.4	1.6	0.8	2.4	0.8	0.6	-0.3	-0.8	2.6
45	EGFR	epidermal growth factor receptor	1956		0	3.2	3.0	1.4	2.6	2.4	0.5	1.9	2.0	1.2	0.4	0.0	0.3	2.2
46	ENPP1	ectonucleotide pyrophosphatase/phosphodiesterase 1	5167		0	3.1	3.2	1.2	2.3	1.6	4.4	3.5	4.7	2.5	3.6				0.6
47	TNFRSF10D	TNF receptor superfamily member 10d	8793		0	3.1	2.6	0.9	2.9	0.7	-0.0			1.9
48	LTBP2	latent transforming growth factor beta binding protein 2	4053		0	3.1	3.6	1.4	1.9	2.7	1.4	1.3	0.1	1.1
49	SYNJ2	synaptojanin 2	8871		0	3.1	2.9	1.9	2.6	0.1	0.8	0.9	0.6	1.0	0.8	-0.7	-0.1	-0.1
50	ERRFI1	ERBB receptor feedback inhibitor 1	54206		0	3.1	2.8	1.3	2.7	1.4	0.9	3.3	1.0	-0.4	-0.6
51	IL24	interleukin 24	11009		0	3.1	3.0	1.7	2.5			-0.6
52	CD44	CD44 molecule (Indian blood group)	960		0	3.1	2.7	1.9	2.8	0.3	1.0	2.0	-0.5		1.5
53	ITGA2	integrin subunit alpha 2	3673		0	3.1	3.3	1.5	2.2	0.5	1.5	0.0	2.3	2.1	-1.0
54	IL7R	interleukin 7 receptor	3575		0	3.1	3.3	1.1	2.1	0.6	0.7	0.8	-0.5	0.4	1.2
55	SMAGP	small cell adhesion glycoprotein	57228		0	3.1	3.2	1.9	2.2	0.8	0.8	0.3	0.6	0.4
56	FAM180A	family with sequence similarity 180 member A	389558		0	3.0	2.4		3.0		0.9	-0.0	2.2	1.2
57	ASAP2	ArfGAP with SH3 domain: ankyrin repeat and PH domain 2	8853		0	3.0	2.3	1.7	3.0	1.6	0.6		1.1	-0.2	-0.4	-0.1	-0.4	0.7
58	RAI14	retinoic acid induced 14	26064		0	3.0	2.8	1.4	2.6	2.0	2.0	0.2	1.9	0.2	-0.4
59	EVA1A	eva-1 homolog A: regulator of programmed cell death	84141		0	3.0	3.0	1.6	2.3	2.6	0.7	2.4	0.9		-0.7
60	KCNN4	potassium calcium-activated channel subfamily N member 4	3783		0	3.0	2.6	1.6	2.7	0.8	0.2		2.2		2.6
61	ECM1	extracellular matrix protein 1	1893		0	3.0	2.9	1.5	2.4	1.0	3.5	0.8	2.9	0.6	1.1
62	FGF5	fibroblast growth factor 5	2250		0	3.0	2.4	1.2	2.9	-0.1	0.2	1.3	2.5	1.3	0.9	1.4	0.7	0.8	-0.2
63	ANPEP	alanyl aminopeptidase: membrane	290		0	3.0	2.7	1.2	2.6	0.5	0.4	3.3	1.3	1.1	0.9	0.8	1.3	4.4
64	S100A16	S100 calcium binding protein A16	140576		0	3.0	2.5	1.6	2.7	1.2	0.8	-1.6	0.4	0.3
65	STEAP1	STEAP family member 1	26872		0	3.0	2.6	1.7	2.6	0.4	0.6	0.3	0.8	-0.4
66	NAV3	neuron navigator 3	89795		0	3.0	2.6	1.4	2.6	0.1	0.8	0.6	0.5	1.5	0.8	-0.4	-0.4	-0.1
67	MIR31HG	MIR31 host gene	554202		0	2.9	2.6	1.5	2.6
68	LOC107986820	uncharacterized LOC107986820	107986820		0	2.9	3.0
69	RGMB	repulsive guidance molecule BMP co-receptor b	285704		0	2.9	2.5	2.1	2.7	0.5	0.3	-0.6	0.8	0.3	1.0				1.3
70	LINC00941	long intergenic non-protein coding RNA 941	100287314		0	2.9	3.0
71	TM4SF1	transmembrane 4 L six family member 1	4071		0	2.9	2.9	1.8	2.2	2.4	0.7	-0.1	-0.8	-0.4	0.8
72	SPRED1	sprouty related EVH1 domain containing 1	161742		0	2.9	2.8	1.3	2.3	0.5	0.8	0.9	0.7	1.9	0.5	0.1	-1.3	-1.5	1.5
73	BMERB1	bMERB domain containing 1	89927		0	2.9	2.3	1.6	2.8	-0.5	-0.3	-1.0		-0.4	-0.5
74	MALL	mal: T cell differentiation protein like	7851		0	2.9	2.4	1.0	2.7	1.3	0.8		1.1	1.6
75	VEGFC	vascular endothelial growth factor C	7424		0	2.9	2.5	1.9	2.5	-0.1	0.2	0.2	1.2	-2.4	1.2
76	PRNP	prion protein	5621		0	2.9	2.6	1.6	2.4	0.5	0.6	-0.5	0.7	2.0
77	ITGB3	integrin subunit beta 3	3690		0	2.8	2.7	1.5	2.3	-0.5	1.1	0.5	0.7	0.8	0.3
78	ETV5	ETS variant transcription factor 5	2119		0	2.8	2.2	1.5	2.8	-0.4	0.8	0.4	1.7	2.1	1.0	1.6	0.0	-0.1
79	CTSO	cathepsin O	1519		0	2.8	2.9	0.6	2.1	-0.0	1.4	0.9	-0.1	-1.8
80	TIMP1	TIMP metallopeptidase inhibitor 1	7076		0	2.8	2.7	1.1	2.3
81	FXYD5	FXYD domain containing ion transport regulator 5	53827		0	2.8	2.5	1.3	2.5	0.1	0.8	1.8	0.2
82	PLAUR	plasminogen activator: urokinase receptor	5329		0	2.8	2.0	2.1	3.0	-0.2	1.1	-0.2	0.7
83	STAMBPL1	STAM binding protein like 1	57559		0	2.8	2.4	1.3	2.6	-0.1	0.6	0.9	0.7	-1.2	0.8	0.6	-1.6	0.9
84	EPB41L2	erythrocyte membrane protein band 4.1 like 2	2037		0	2.8	2.2	1.4	2.7	0.5	1.2	0.9	1.2	-0.0	-0.4
85	NIBAN2	niban apoptosis regulator 2	64855		0	2.8	2.2	1.3	2.7	-0.3	0.3	-0.5	0.1	-0.3	-0.9
86	RIN1	Ras and Rab interactor 1	9610		0	2.8	2.4	1.3	2.5	1.1	1.7	2.7	2.0	1.7	1.3	-1.2	-0.5	-0.6
87	SNX7	sorting nexin 7	51375		0	2.8	2.6	1.2	2.3	1.3	2.7	1.2	1.6	-0.3	0.6
88	IRS1	insulin receptor substrate 1	3667		0	2.8	2.7	1.5	2.2	1.2	0.9	0.1	0.3	0.4	1.6				0.7
89	PPP1R3G	protein phosphatase 1 regulatory subunit 3G	648791		0	2.8	2.8			3.1	0.8	0.2		1.1	-0.1
90	CCDC68	coiled-coil domain containing 68	80323		0	2.8	2.2	1.2	2.6	0.9	2.6		0.3
91	PLAU	plasminogen activator: urokinase	5328		0	2.8	2.2	1.5	2.6	0.0	0.1	1.1	0.7	1.6	0.7
92	HTRA1	HtrA serine peptidase 1	5654		0	2.8	2.8	1.3	2.0	1.1	1.5	2.5	1.5	1.9	1.5	0.7	0.6	1.6
93	SPRED3	sprouty related EVH1 domain containing 3	399473		0	2.7	2.5		2.3	-0.8		-0.4	-1.0
94	SEMA3A	semaphorin 3A	10371		0	2.7	2.6	1.0	2.2	1.1	2.2	1.0	1.0	1.6	1.8	-0.8	0.1	0.5	0.7
95	SEC14L2	SEC14 like lipid binding 2	23541		0	2.7	2.2	1.2	2.6	-0.1	1.3	-0.1	1.6	-0.1	1.8	-1.3	1.2	3.5
96	OSMR	oncostatin M receptor	9180		0	2.7	2.3	1.4	2.5	1.2	0.7	0.7	1.7	1.1	0.4				1.5
97	NCEH1	neutral cholesterol ester hydrolase 1	57552		0	2.7	2.4	1.6	2.4	1.4	1.0	1.1	0.5	0.7	0.9
98	RASA1	RAS p21 protein activator 1	5921		0	2.7	2.5	1.4	2.3	0.6	0.9	-0.3	-0.5	0.9	-1.0	0.2	0.5	-0.4
99	SLC22A4	solute carrier family 22 member 4	6583		0	2.7	2.9	1.9	1.9	1.3	3.3	2.0	1.9	2.0	1.5	1.4	2.7	2.5
100	IL13RA2	interleukin 13 receptor subunit alpha 2	3598		0							0.5	0.5	0.3	0.2
