# Supplementary material for: Pan-cancer analysis identifies NT5E as a novel prognostic biomarker on cancer-associated fibroblasts associated with unique tumor microenvironment
Source: Front Pharmacol. 2022 Dec 7;13:1064032. doi: 10.3389/fphar.2022.1064032 (PMC9768042; doi:10.3389/fphar.2022.1064032)
Supplement: Supplementary file 1 [file DataSheet1.ZIP › raw data/Figure3-B-in put.xlsx]

## Sheet: Sheet1
Immu	T_cells	CD8_T_cells	Cytotoxic_lymphocytes	B_lineage	NK_cells	Monocytic_lineage	Myeloid_dendritic_cells	Neutrophils	Endothelial_cells	Fibroblasts
TCGA-GBM	-0.186878	-0.0768183	-0.152402	-0.197114	-0.129911	-0.00515997	-0.0962217	0.0853958	0.12971	0.166541
TCGA-LGG	-0.185947	-0.00372098	0.0721078	-0.149351	0.0225476	-0.0853	-0.0600544	0.259218	0.165852	0.128971
TCGA-CESC	-0.218861	-0.122135	-0.0915054	-0.0646953	-0.0428606	0.101776	-0.0276445	0.204618	0.291158	0.398068
TCGA-LUAD	0.103092	0.0110936	0.052814	-0.0629072	-0.04901	0.115036	0.188089	0.134991	0.125133	0.253635
TCGA-COAD	0.0479795	0.0978094	0.205054	0.135809	0.208988	0.222711	0.221777	0.19479	0.205369	0.170999
TCGA-BRCA	0.254898	0.221404	0.301664	0.183705	0.330562	0.519193	0.389611	0.158593	0.443884	0.630283
TCGA-ESCA	-0.084572	0.0510154	-0.107454	0.035094	-0.00223679	0.0851457	-0.194621	-0.147893	0.222608	0.122547
TCGA-SARC	0.252474	0.244897	0.190415	0.0654827	0.244577	0.397794	0.300204	0.209895	0.22813	0.16001
TCGA-KIRP	0.142715	-0.0242162	0.0151067	0.0301649	0.132238	0.265789	0.140084	0.526648	0.280614	0.305357
TCGA-STAD	-0.0102262	0.0294526	0.0636862	-0.106726	0.14204	0.171878	0.0820009	0.181358	0.229399	0.292667
TCGA-PRAD	0.537627	0.312664	0.451943	0.244296	0.546422	0.259535	0.63717	0.155539	0.686015	0.772876
TCGA-UCEC	-0.188133	0.158474	0.018162	0.0434236	0.17771	0.215174	-0.120802	0.296566	0.408535	0.414295
TCGA-HNSC	-0.224713	-0.148778	0.0103618	-0.227307	-0.011362	0.271433	-0.353365	0.170814	0.365068	0.349074
TCGA-KIRC	-0.0577464	0.0487036	0.0908436	0.0274339	0.19342	0.308444	0.382666	0.452651	0.410375	0.319878
TCGA-LUSC	0.0266652	-0.0116719	0.0260662	0.0912878	0.163908	0.268696	0.141445	-0.0201017	0.367257	0.483858
TCGA-THYM	-0.483501	-0.318255	-0.169613	0.23396	0.51161	0.635733	-0.280808	0.578658	0.447427	0.596251
TCGA-LIHC	0.0828108	0.0551484	-0.0366658	0.0672589	0.00978616	0.23213	0.113553	0.223084	0.0679125	0.0410222
TCGA-THCA	0.000935763	0.303393	0.301301	0.258881	0.0113372	0.0994084	0.268106	0.361941	-0.280843	0.326257
TCGA-MESO	0.39206	0.334944	-0.069348	-0.0911774	-0.131487	0.144207	-0.0181944	0.187065	0.20862	0.538143
TCGA-READ	0.0915118	0.00934911	-0.0154086	0.149587	0.208215	0.191265	0.193997	0.106761	0.297182	0.123006
TCGA-SKCM	0.0983964	0.0568044	0.114297	0.0032383	0.0997421	0.359012	0.217307	0.415857	0.238073	0.447866
TCGA-PAAD	-0.00134931	-0.00546878	0.0924522	0.0686634	0.213038	0.164595	0.0132064	0.158565	0.0951205	0.292275
TCGA-OV	0.173701	0.225518	0.306877	0.281867	0.364613	0.473609	0.16167	0.370862	0.452325	0.698961
TCGA-TGCT	-0.203978	-0.0614765	-0.0642168	-0.0754692	-0.151755	0.0449366	0.140962	0.282829	0.633931	0.755096
TCGA-PCPG	-0.0636081	0.105332	0.235223	0.103694	0.249069	0.232347	0.156497	0.22083	0.105726	0.0374637
TCGA-UVM	-0.194804	0.429641	0.416913	0.043659	0.259608	0.367322	0.44119	0.384033	0.141603	0.266141
TCGA-UCS	-0.0258036	0.0337674	0.149114	-0.06644	0.0507982	0.0908081	0.44536	0.107418	0.293648	0.383704
TCGA-BLCA	0.0421858	0.220334	0.434144	0.227662	0.423872	0.507026	-0.0415574	0.118936	0.323029	0.488437
TCGA-ACC	0.235915	0.0910186	0.142731	0.15406	0.0932162	0.207678	-0.00969451	0.224793	0.352234	0.44066
TCGA-KICH	0.146969	0.396769	0.283888	0.326916	0.328565	0.530006	0.506584	0.330893	0.455986	0.399274
TCGA-CHOL	0.0298584	0.0389986	0.116602	-0.0962677	0.155727	-0.231145	-0.242471	0.195367	0.0455598	0.162677
TCGA-DLBC	0.118906	0.123901	0.118844	0.245521	0.392142	0.37744	0.199574	0.65719	0.628758	0.529773

## Sheet: Sheet2
Immu	T_cells	CD8_T_cells	Cytotoxic_lymphocytes	B_lineage	NK_cells	Monocytic_lineage	Myeloid_dendritic_cells	Neutrophils	Endothelial_cells	Fibroblasts
TCGA-GBM	0.021149	0.346883	0.0608764	0.0149307	0.110669	0.949694	0.2383	0.295538	0.111226	0.0403017
TCGA-LGG	2.65934e-05	0.93359	0.105899	0.000769674	0.613559	0.0556567	0.178275	3.50014e-09	0.000183979	0.00372768
TCGA-CESC	0.000167786	0.0373148	0.119348	0.271322	0.466408	0.0830616	0.638612	0.000443521	4.29612e-07	1.7259e-12
TCGA-LUAD	0.0211337	0.804563	0.238468	0.160164	0.274038	0.0100416	2.30474e-05	0.0024881	0.00507734	8.84192e-09
TCGA-COAD	0.422208	0.101185	0.00053014	0.0225444	0.000410855	0.000162722	0.000173623	0.00100867	0.000519522	0.0039761
TCGA-BRCA	1.95952e-17	1.99837e-13	4.26972e-24	1.25118e-09	7.10938e-29	2.21883e-75	2.30187e-40	1.67919e-07	3.25353e-53	2.55482e-120
TCGA-ESCA	0.257657	0.495219	0.149924	0.639059	0.976159	0.254431	0.00865547	0.0469382	0.00259518	0.100284
TCGA-SARC	4.09063e-05	7.03117e-05	0.00212763	0.294719	7.19096e-05	3.26062e-11	8.99895e-07	0.000691546	0.000219575	0.0100452
TCGA-KIRP	0.0159058	0.68395	0.799554	0.612071	0.0255866	5.37962e-06	0.0179726	9.72561e-22	1.48278e-06	1.45237e-07
TCGA-STAD	0.840864	0.562993	0.21068	0.0355984	0.00506211	0.000673824	0.106802	0.000329879	4.99313e-06	4.21797e-09
TCGA-PRAD	2.00463e-38	1.09514e-12	2.74148e-26	3.68912e-08	7.07664e-40	4.61735e-09	9.79058e-58	0.000514808	4.24086e-70	1.92667e-99
TCGA-UCEC	0.0119094	0.0346191	0.809846	0.564931	0.0176363	0.00392134	0.108223	5.8295e-05	1.50389e-08	8.98362e-09
TCGA-HNSC	2.42688e-07	0.000689855	0.814178	1.74678e-07	0.796616	3.49639e-10	1.19122e-16	9.49184e-05	9.60758e-18	2.92178e-16
TCGA-KIRC	0.185213	0.263937	0.0369066	0.529345	7.59663e-06	4.2241e-13	7.39987e-20	4.94561e-28	7.25302e-23	5.01211e-14
TCGA-LUSC	0.555552	0.796421	0.56447	0.0431898	0.00026491	1.4453e-09	0.0016778	0.656802	3.99965e-17	3.52403e-30
TCGA-THYM	2.92267e-08	0.000444557	0.0663298	0.0107756	3.20613e-09	1.04211e-14	0.00206925	6.74282e-12	3.78113e-07	1.0501e-12
TCGA-LIHC	0.115251	0.294689	0.486177	0.201079	0.852592	7.8732e-06	0.0305403	1.78794e-05	0.196726	0.435856
TCGA-THCA	0.983298	3.60141e-12	5.13911e-12	3.80656e-09	0.799771	0.0257823	9.94817e-10	5.15126e-17	1.43162e-10	6.12824e-14
TCGA-MESO	0.000206589	0.00172828	0.528269	0.406597	0.230326	0.187929	0.868728	0.0864769	0.0553592	1.0861e-07
TCGA-READ	0.388296	0.929913	0.884738	0.157006	0.0476414	0.0693492	0.0653913	0.31382	0.00422735	0.245399
TCGA-SKCM	0.0365084	0.228085	0.0150475	0.945263	0.0340091	3.39007e-15	3.11546e-06	2.49924e-20	3.0344e-07	1.10682e-23
TCGA-PAAD	0.985779	0.942409	0.220988	0.363822	0.00441389	0.0285795	0.861502	0.0350326	0.20789	7.89855e-05
TCGA-OV	0.000365876	3.29613e-06	1.52414e-10	4.69071e-09	1.47631e-14	1.05803e-24	0.000921989	4.82094e-15	2.01838e-22	2.11027e-62
TCGA-TGCT	0.0189779	0.483767	0.464454	0.389758	0.082382	0.60891	0.106922	0.00101655	3.38135e-16	1.3426e-25
TCGA-PCPG	0.400288	0.162923	0.00162372	0.169602	0.000828757	0.00185841	0.0375131	0.00314007	0.161348	0.620555
TCGA-UVM	0.0853632	7.77142e-05	0.000132311	0.702427	0.0208643	0.000868414	4.70652e-05	0.000475924	0.2132	0.0177527
TCGA-UCS	0.850271	0.804859	0.272709	0.626602	0.710038	0.505669	0.000582783	0.430698	0.0280508	0.00350865
TCGA-BLCA	0.397148	7.62177e-06	4.79275e-20	3.68566e-06	4.32527e-19	7.6959e-28	0.404224	0.0166359	2.73589e-11	1.13568e-25
TCGA-ACC	0.0388721	0.431131	0.215594	0.180976	0.420043	0.0699283	0.933311	0.0493542	0.00168016	6.05108e-05
TCGA-KICH	0.242699	0.00106707	0.0219207	0.00786058	0.00753539	5.61431e-06	1.66456e-05	0.00709657	0.000134956	0.000984998
TCGA-CHOL	0.862756	0.821342	0.498254	0.576488	0.36444	0.174979	0.154201	0.253505	0.791897	0.343155
TCGA-DLBC	0.431245	0.411998	0.431486	0.10004	0.00703165	0.00971253	0.1836	7.01076e-07	2.87818e-06	0.000152975
