# Supplementary material for: Pan-cancer analysis identifies NT5E as a novel prognostic biomarker on cancer-associated fibroblasts associated with unique tumor microenvironment
Source: Front Pharmacol. 2022 Dec 7;13:1064032. doi: 10.3389/fphar.2022.1064032 (PMC9768042; doi:10.3389/fphar.2022.1064032)
Supplement: Supplementary file 1 [file DataSheet1.ZIP › raw data/Figure3-A-in put.xlsx]

## Sheet: Sheet1
	Bcells	CAFs	CD4+Tcells	CD8+Tcells	Endothelial	Macrophages	NKcells	otherCells
TCGA-GBM	-0.0112152	0.0667037	0.114396	-0.12469	0.0604297	-0.198083	-0.163219	0.0862723
TCGA-LGG	0.21297	0.210908	0.196787	0.12629	0.0486203	-0.158612	-0.1051	-0.0812667
TCGA-CESC	-0.0189844	0.371517	0.0895059	-0.0795881	0.323758	-0.135989	-0.0448432	-0.231472
TCGA-LUAD	-0.0426895	0.198201	0.179864	0.0240029	0.0303832	0.14439	-0.0151959	-0.196118
TCGA-COAD	0.100941	0.159276	0.183009	0.0256637	0.17491	0.193728	0.115985	-0.238757
TCGA-BRCA	0.073267	0.584111	0.0705774	0.0213391	0.22946	0.307455	0.279091	-0.627705
TCGA-ESCA	0.0417977	0.112181	-0.115301	-0.211872	0.161965	0.163594	-0.0440866	0.00794326
TCGA-SARC	-0.126819	0.21763	-0.177739	0.0470717	0.0411902	0.344215	0.102249	-0.275317
TCGA-KIRP	0.25408	0.165954	0.137405	0.280116	0.170571	-0.124631	-0.187531	-0.0609658
TCGA-STAD	-0.0846689	0.223087	0.165965	-0.0111641	0.170751	-0.00125166	0.0102301	-0.19363
TCGA-PRAD	0.343928	0.642169	0.465537	0.515513	0.621472	0.414102	0.145793	-0.722932
TCGA-UCEC	0.0469015	0.422112	0.306029	0.253302	0.266786	0.0463813	-0.00367369	-0.36809
TCGA-HNSC	-0.302598	0.335494	0.291515	-0.340163	-0.035435	0.146117	0.099859	-0.296347
TCGA-KIRC	0.113946	0.233931	0.190295	0.228864	0.31219	0.0302966	-0.193829	-0.384018
TCGA-LUSC	0.0140851	0.461585	0.0295892	-0.165021	0.204588	0.259459	0.114006	-0.369017
TCGA-THYM	0.337781	0.60795	0.33029	-0.296429	0.357569	0.351126	0.0668483	0.144679
TCGA-LIHC	0.0169633	0.0727319	0.200605	0.0458357	-0.0189058	-0.0238195	-0.134463	0.0224363
TCGA-THCA	0.0791628	0.520648	0.406614	-0.153639	-0.37797	0.207972	0.0888743	-0.0267057
TCGA-MESO	-0.123325	0.426045	-0.260468	-0.0289235	0.32663	0.00213995	-0.076442	-0.542364
TCGA-READ	0.229568	0.119406	0.313554	0.12737	0.195175	0.107135	-0.1183	-0.240071
TCGA-SKCM	-0.0919166	0.371577	0.236439	0.0720083	0.202032	0.0710613	0.0692347	-0.274677
TCGA-PAAD	-0.0965423	0.286658	0.0602678	0.00982823	-0.0285368	0.0390889	0.13372	-0.216261
TCGA-OV	-0.025184	0.658195	0.0760939	-0.205133	0.242405	0.417365	0.336057	-0.667155
TCGA-TGCT	-0.264193	0.736374	-0.166211	-0.0166529	0.478743	-0.225534	-0.0740525	-0.503872
TCGA-PCPG	0.343368	0.0530419	0.266439	0.206041	-0.0485406	0.203958	-0.219292	-0.0917662
TCGA-UVM	0.441166	0.262039	0.571474	0.591508	0.133338	0.266409	0.0961179	-0.608146
TCGA-UCS	0.0948752	0.279977	0.24498	-0.0614843	0.229874	0.177276	-0.062202	-0.346076
TCGA-BLCA	0.104372	0.414923	-0.12119	-0.0479958	0.098292	0.401287	0.291003	-0.291347
TCGA-ACC	0.0551302	0.206626	-0.0382914	-0.135315	0.0457183	-0.078318	-0.215302	0.0445879
TCGA-KICH	0.117138	0.434438	0.228812	0.164824	0.235434	0.212378	0.198304	-0.479916
TCGA-CHOL	-0.266667	0.210553	-0.0494208	-0.016731	-0.125354	0.433719	0.406692	-0.18713
TCGA-DLBC	0.151099	0.496654	0.0944217	0.132597	0.200315	0.162139	-0.0372506	-0.278948

## Sheet: Sheet2
	Bcells	CAFs	CD4_Tcells	CD8_Tcells	Endothelial	Macrophages	NKcells	otherCells
TCGA-GBM	0.890925	0.414215	0.160517	0.125875	0.459571	0.0144347	0.0445179	0.29059
TCGA-LGG	1.4018e-06	1.77979e-06	8.56773e-06	0.00451791	0.275952	0.000350693	0.0182666	0.0683155
TCGA-CESC	0.747086	5.90583e-11	0.127673	0.175744	1.58513e-08	0.0203085	0.446025	6.7231e-05
TCGA-LUAD	0.340787	8.0001e-06	5.23559e-05	0.592335	0.49787	0.00120554	0.73464	9.99284e-06
TCGA-COAD	0.0906697	0.00736345	0.0020308	0.667833	0.00320938	0.00107614	0.0516978	5.11459e-05
TCGA-BRCA	0.0161772	1.59971e-99	0.0205372	0.484197	2.46776e-14	5.18463e-25	1.01408e-20	4.58542e-119
TCGA-ESCA	0.57638	0.132701	0.122195	0.00419291	0.0293824	0.0277695	0.555659	0.915482
TCGA-SARC	0.041816	0.000429972	0.00418478	0.451552	0.510101	1.37493e-08	0.101278	7.19637e-06
TCGA-KIRP	1.41201e-05	0.00497237	0.0203148	1.55021e-06	0.00387568	0.0354677	0.00147156	0.305056
TCGA-STAD	0.0958339	9.1578e-06	0.00103304	0.82649	0.00073177	0.980394	0.840805	0.000123967
TCGA-PRAD	3.4339e-15	6.73965e-59	5.42191e-28	5.89734e-35	3.19417e-54	6.24734e-22	0.00114237	3.41134e-81
TCGA-UCEC	0.534154	4.39508e-09	3.26307e-05	0.000646151	0.000318519	0.538704	0.961184	4.30497e-07
TCGA-HNSC	2.07764e-12	4.57107e-15	1.38286e-11	1.80299e-15	0.421391	0.000861597	0.0231627	6.11306e-12
TCGA-KIRC	0.00877735	5.38132e-08	1.06975e-05	1.05401e-07	2.12241e-13	0.48726	7.26029e-06	5.35738e-20
TCGA-LUSC	0.755553	2.8004e-27	0.513031	0.000240178	4.87164e-06	5.38621e-09	0.0114709	2.75943e-17
TCGA-THYM	0.000183478	2.86067e-13	0.000259462	0.0011167	7.03524e-05	9.67963e-05	0.471997	0.118024
TCGA-LIHC	0.747374	0.166732	0.000119061	0.3839	0.7196	0.651037	0.0103267	0.670073
TCGA-THCA	0.0760958	2.72377e-36	1.89303e-21	0.000544737	1.57978e-18	2.5479e-06	0.0463462	0.550131
TCGA-MESO	0.260815	4.79708e-05	0.0160599	0.792729	0.00228127	0.984492	0.48684	8.25333e-08
TCGA-READ	0.0285978	0.259591	0.00247418	0.228923	0.063741	0.312117	0.264066	0.0218997
TCGA-SKCM	0.0508317	3.02372e-16	3.67383e-07	0.126348	1.5042e-05	0.131424	0.14166	2.88264e-09
TCGA-PAAD	0.201144	0.000109637	0.425535	0.896699	0.706141	0.605465	0.075996	0.0038393
TCGA-OV	0.608085	4.03907e-53	0.12079	2.42855e-05	5.4398e-07	5.24332e-19	1.81653e-12	4.92486e-55
TCGA-TGCT	0.00220558	8.2283e-24	0.0568153	0.849684	6.38247e-09	0.0093189	0.398744	7.32673e-10
TCGA-PCPG	2.88424e-06	0.483196	0.000337541	0.00593479	0.521137	0.00647028	0.00336137	0.224448
TCGA-UVM	4.71155e-05	0.0196558	3.78922e-08	9.45897e-09	0.241404	0.0176342	0.399424	2.77435e-09
TCGA-UCS	0.486718	0.0366266	0.0687962	0.652598	0.0883198	0.191189	0.648807	0.00898413
TCGA-BLCA	0.0357554	2.76749e-18	0.0146725	0.335313	0.0480684	4.21649e-17	2.40366e-09	2.29767e-09
TCGA-ACC	0.633921	0.0713892	0.740923	0.240649	0.692975	0.498382	0.0600419	0.700201
TCGA-KICH	0.352746	0.000299286	0.0667496	0.1895	0.0590348	0.089421	0.113301	5.22519e-05
TCGA-CHOL	0.115915	0.217721	0.774698	0.922846	0.466332	0.00822522	0.0138366	0.274462
TCGA-DLBC	0.316164	0.000446849	0.532515	0.379696	0.181947	0.281678	0.805854	0.0604764
