# Supplementary material for: Pan-cancer analysis identifies NT5E as a novel prognostic biomarker on cancer-associated fibroblasts associated with unique tumor microenvironment
Source: Front Pharmacol. 2022 Dec 7;13:1064032. doi: 10.3389/fphar.2022.1064032 (PMC9768042; doi:10.3389/fphar.2022.1064032)
Supplement: Supplementary file 1 [file DataSheet1.ZIP › raw data/Figure2-B-in put-2.xlsx]

## Sheet: Sheet1
Cancers		p value-OS	HR-OS	p value-DSS	HR-DSS	p value-DFI	HR-DFI	p value-PFI	HR-PFI
TCGA-PAAD	(N=172)	0.00011	1.49162	0.0001	1.57215	0.00039	2.40628	4e-06	1.61296
TCGA-HNSC	(N=509)	0.00055	1.16449	0.0029	1.18338	0.64	1.06116	0.01	1.12113
TCGA-MESO	(N=84)	0.00076	1.34195	0.0043	1.37681	0.02	2.10031	0.03	1.23346
TCGA-STAD	(N=372)	0.0008	1.2566	0.07	1.17344	0.94	0.990841	0.13	1.11545
TCGA-UVM	N=74)	0.0026	1.38136	0.0013	1.43537	#N/A	#N/A	0.01	1.28761
TCGA-CESC	(N=273)	0.0079	1.21203	0.02	1.20894	0.03	1.28755	0.01	1.19674
TCGA-LUAD	(N=490)	0.01	1.12941	0.05	1.1272	0.34	1.06764	0.12	1.07084
TCGA-BRCA	(N=1044)	0.02	1.22166	0.04	1.25997	0.32	1.11857	0.05	1.18746
TCGA-KIRC	(N=515)	0.02	0.83404	0.0021	0.748886	0.32	1.318	0.02	0.831058
TCGA-LIHC	(N=341)	0.06	1.16389	0.03	1.25207	0.26	1.08877	0.14	1.1065
TCGA-LUSC	(N=468)	0.11	1.07975	0.03	1.16549	0.15	1.14079	0.0024	1.18072
TCGA-LGG	N=474)	0.13	1.17103	0.08	1.21035	0.91	0.966001	0.18	1.12216
TCGA-GBM	N=144)	0.13	1.13756	0.07	1.17872	#N/A	#N/A	0.2	1.11389
TCGA-SKCM	(N=444)	0.14	0.946866	0.2	0.951414	#N/A	#N/A	0.7	0.963187
TCGA-KICH	(N=64)	0.16	1.81432	0.11	2.108	0.36	2.52418	0.15	1.69508
TCGA-COAD	(N=278)	0.25	1.12427	0.14	1.23021	0.95	1.01461	1	1.0004
TCGA-ACC	N=77)	0.26	1.19149	0.48	1.12791	0.56	1.15942	0.58	1.07913
TCGA-SARC	(N=254)	0.29	0.930198	0.29	0.923544	0.49	1.06106	0.95	0.996539
TCGA-PRAD	(N=492)	0.36	0.669216	0.23	0.475471	0.15	0.711122	0.06	0.777397
TCGA-ESCA	(N=175)	0.42	1.06798	0.18	1.13926	0.81	0.96328	0.37	1.07235
TCGA-READ	(N=90)	0.47	0.877764	0.86	1.06638	0.91	0.958074	0.98	1.00523
TCGA-TGCT	(N=128)	0.53	1.51347	0.84	1.1739	0.24	1.25796	0.24	1.24311
TCGA-KIRP	(N=276)	0.54	1.0787	0.4	1.13912	0.43	1.1415	0.71	1.04211
TCGA-OV	=407)	0.59	1.02576	0.51	1.03358	0.2	1.08873	0.26	1.05245
TCGA-BLCA	(N=398)	0.61	1.0236	0.82	1.0126	0.87	0.980476	0.47	1.0344
TCGA-THCA	(N=501)	0.67	0.919647	0.4	0.783662	0.5	0.898849	0.89	1.01503
TCGA-THYM	(N=117)	0.72	0.852831	0.53	0.633152	#N/A	#N/A	0.55	1.15839
TCGA-UCS	N=55)	0.81	1.03659	0.95	1.0105	0.36	0.742711	0.78	0.960717
TCGA-UCEC	(N=166)	0.83	1.02376	0.47	1.09242	0.76	0.953816	0.64	0.955508
TCGA-DLBC	(N=44)	0.88	1.08627	0.97	0.969705	0.68	1.69539	0.5	1.41352
TCGA-CHOL	(N=33)	0.9	1.04092	0.73	1.1184	0.41	1.32428	0.9	1.03525
TCGA-PCPG	(N=170)	0.92	1.03965	0.71	1.21826	0.3	0.669804	0.21	0.775015
